# Supplementary material for: Comparative Study to Evaluate the Accuracy of Differential Diagnosis Lists Generated by Gemini Advanced, Gemini, and Bard for a Case Report Series Analysis: Cross-Sectional Study
Source: JMIR Med Inform. 2024 Oct 2;12:e63010. doi: 10.2196/63010 (PMC11483254; doi:10.2196/63010)
Supplement: Multimedia Appendix 2 [file medinform_v12i1e63010_app2.xlsx]

## Sheet: Sheet1
PMID	Title	DOI	Final diagnosis1	Final diagnosis2	final diagnosis34	DDx1_GeminiAdvanced	DDx2_GeminiAdvanced	DDx3_GeminiAdvanced	DDx4_GeminiAdvanced	DDx5_GeminiAdvanced	DDx6_GeminiAdvanced	DDx7_GeminiAdvanced	DDx8_GeminiAdvanced	DDx9_GeminiAdvanced	DDx10_GeminiAdvanced	DDx1_Gemini	DDx2_Gemini	DDx3_Gemini	DDx4_Gemini	DDx5_Gemini	DDx6_Gemini	DDx7_Gemini	DDx8_Gemini	DDx9_Gemini	DDx10_Gemini	DDx1_Bard	DDx2_Bard	DDx3_Bard	DDx4_Bard	DDx5_Bard	DDx6_Bard	DDx7_Bard	DDx8_Bard	DDx9_Bard	DDx10_Bard
36585779	A 75-Year-Old Woman with a 5-Year History of Controlled Type 2 Diabetes Mellitus Presenting with Polydipsia and Polyuria and a Diagnosis of Central Diabetes Insipidus	https://doi.org/10.12659/AJCR.938482	Central diabetes insipidus			Type 2 Diabetes Mellitus (T2D)	Central Diabetes Insipidus (CDI)	Psychogenic Polydipsia	Primary Polydipsia	Hypernatremia	Hypercalcemia	Sjögren's syndrome	Interstitial cystitis	Nephrogenic diabetes insipidus	Medullary cystic kidney disease	Type 2 Diabetes Mellitus (T2D)	Central Diabetes Insipidus (CDI)	Psychogenic Polydipsia	Primary Polydipsia	Nephrogenic Diabetes Insipidus (NDI)	Hypercalcemia	Sjögren's Syndrome	Medications (diuretics, lithium)	Chronic Kidney Disease (CKD)	Gestational Diabetes Mellitus (if applicable)	Central diabetes insipidus	Nephrogenic diabetes insipidus	Primary polydipsia	Psychogenic polydipsia	Situational polydipsia	Drug-induced polydipsia	Hypothyroidism	Hypercalcemia	Adrenal insufficiency	Diabetes mellitus
36582127	Encephalopathy as the Only Manifestation in Simultaneous Arterial Infarct and Cerebral Venous Sinus Thrombosis in Recent COVID-19 Infection	10.12659/AJCR.938571	Concurrent arterial infarct	cerebral venous thrombosis	recent COVID-19 infection	Cerebral Venous Sinus Thrombosis	COVID-19 Meningoencephalitis	Acute Arterial Infarction	Intracerebral Hemorrhage	Acute Disseminated Encephalomyelitis (ADEM)	Central Nervous System Vasculitis	Cryptogenic Organizing Pneumonia (COP)	Drug-induced Psychosis	Carbon Monoxide Poisoning	Wernicke's Encephalopathy	COVID-19 related cerebral vasculitis/thrombosis	Acute ischemic stroke due to unknown hypercoagulable state	Migraine with aura (less likely due to absence of typical headache)	Encephalitis (viral/autoimmune)	Metabolic encephalopathy	Intracerebral hemorrhage (less likely due to normal CT scan)	Brain tumor (less likely due to rapid onset of symptoms)	Subarachnoid hemorrhage (less likely due to normal CT scan)	Carbon monoxide poisoning (less likely due to normal carboxyhemoglobin levels if checked)	Wernicke's encephalopathy (less likely due to normal vitamin B12 level)	Venous sinus thrombosis	Bilateral subcortical arterial infarcts	SARS-CoV-2 infection	Systemic lupus erythematosus	Antiphospholipid syndrome	Moyamoya disease	Cerebral autosomal dominant arteriopathy with subcortical infarcts and leukoencephalopathy (CADASIL)	Atrial fibrillation	Cardioembolism	Subarachnoid hemorrhage
36578185	Levofloxacin-Associated Bullous Pemphigoid in a Hemodialysis Patient After Kidney Transplant Failure	10.12659/AJCR.938476	Levofloxacin-associated bullous pemphigoid			Disseminated herpes zoster	Bullous lupus erythematosus	Staphylococcal scalded skin syndrome	Medication induced bullous eruption	Urticarial vasculitis	IgA vasculitis	Acute kidney injury	Heart failure	Pneumonia	Empyema	Bullous Pemphigoid	Disseminated Herpes Zoster	Allograft Pyelonephritis	Acute Rejection (Kidney Transplant)	Pleural Effusion	Pneumonia	Pulmonary Embolism	Worsened Heart Failure	Urosepsis	Drug Reaction (Levofloxacin)	disseminated herpes zoster	Acute cellular and antibody-mediated rejection	Acute interstitial nephritis	Drug reaction	Bullous pemphigoid	Staphylococcal scalded skin syndrome	Toxic epidermal necrolysis	Stevens-Johnson syndrome	Sepsis	Malignant hypertension
36575639	A 54-Year-Old Woman with Papillary Thyroid Carcinoma Associated with Secondary Amyloid Goiter and Thyroid Lipomatosis	10.12659/AJCR.938156	Secondary amyloid goiter	papilary thyroid carcinoma	thyroid lipomatosis	Papillary carcinoma of follicular variant	Follicular neoplasm	Neurogenic bladder	Chronic renal failure	Chronic pyelonephritis	Bronchiectasis	Multiple respiratory infections	Thyroid gland enlargement	Hoarseness	Dysphagia	Papillary thyroid carcinoma (Based on biopsy)	Follicular neoplasm (Based on cytology)	Hashimoto's thyroiditis (Autoimmune thyroiditis can cause goiter)	Subacute thyroiditis (Viral infection causing inflammation and goiter)	Graves' disease (Autoimmune hyperthyroidism with goiter)	Riedel's thyroiditis (Rare inflammatory process causing hard goiter)	Amyloidosis (Deposition of abnormal proteins affecting various organs including thyroid)	Diffuse lipomatosis (Fatty infiltration of the thyroid)	Multinodular goiter (Enlarged thyroid with multiple nodules)	Tracheal compression syndrome (Large goiter compressing the trachea)	Multinodular goiter	Thyroiditis	Graves' disease	Papillary thyroid cancer	Follicular thyroid cancer	Medullary thyroid cancer	Anaplastic thyroid cancer	Lymphoma of the thyroid	Sarcoidosis of the thyroid	Hashimoto's thyroiditis
36573035	A 14-Year-Old Saudi Boy with Gynecomastia, Cushing Syndrome, Large-Cell Calcifying Sertoli Cell Tumor of the Testis, and Carney Complex	10.12659/AJCR.937404	Carney complex			Large-cell calcifying Sertoli cell tumor	Primary pigmented nodular adrenocortical disease (PPNAD)	McCune-Albright syndrome (MAS)	Familial male precocious puberty (FMPP)	Macroprolactinoma	Germ cell tumor	Testicular Leydig cell tumor	Klinefelter syndrome	Marijuana use	Anabolic steroid use	Primary pigmented nodular adreno-cortical disease (PPNAD)	Large-cell calcifying Sertoli cell tumor	Cushing syndrome (CS)	Hyperprolactinemia	Gynecomastia	Testicular microcalcifications	Lentigines	Hyperpigmentation of the gingiva	Bilateral testicular enlargement	Hypogonadism	Large-cell calcifying Sertoli cell tumor	Cushing syndrome	Prolactinoma	Idiopathic hyperprolactinemia	Thyroid dysfunction	Adrenal insufficiency	Hypogonadism	Neoplasm of the hypothalamus	Neoplasm of the pituitary gland	Other
36560857	Ancient Schwannoma: Case Report of an Unusual Entity in an Unusual Oral Location	10.12659/AJCR.938335	Ancient schwannoma			Schwannoma	Pleomorphic adenoma	Myofibroma	Solitary fibrous tumor	Neurofibroma	Cystadenoma	Lipoma	Hemangioma	Fibroma	Myxoma	Pleomorphic adenoma	Cystadenoma	Myofibroma	Solitary fibrous tumor	Other mesenchymal neoplasms	Neurofibroma	Lipoma	Dermoid cyst	Abscess	Granuloma	Pleomorphic adenoma	Myofibroma	Solitary fibrous tumor	Benign lipoma	Dermoid cyst	Branchial cleft cyst	Warthin's tumor	Acinic cell carcinoma	Mucoepidermoid carcinoma	Adenoid cystic carcinoma
36540012	Masson Tumor of the Central Nervous System: A Case Report and Review of Literature	10.12659/AJCR.937597	Masson tumor	intravascular papillary endothelial hyperplasia		Recurrent ovarian carcinoma metastasis	Radiation necrosis with hemorrhage	Primary brain tumor	Abscess	Cerebritis	Lymphoma	Melanoma	Sarcomatoid carcinoma	Intracranial hemorrhage	Progressive multifocal leukoencephalopathy (PML)	Recurrent ovarian cancer brain metastasis	Radiation necrosis with hemorrhage	Abscess formation	Primary brain tumor	Progressive multifocal leukoencephalopathy (PML)	Intracranial hemorrhage (separate from radiation necrosis)	Lymphoma involving the brain	Meningeal carcinomatosis	Paraneoplastic syndrome	Infectious encephalitis	Recurrent ovarian cancer metastasis	Radiation necrosis	Hemorrhagic stroke	Meningioma	Glioblastoma multiforme	Metastatic breast cancer	Metastatic lung cancer	Metastatic melanoma	Metastatic renal cell carcinoma	Metastatic pheochromocytoma
36518028	A Large Pericardial Cyst in the Left Cardiophrenic Causing Persistent Chest Pain and Cough: A Case Report	10.12659/AJCR.937785	Pericardial cyst			Pericardial cyst	Pleural effusion	Lung cancer	Metastatic cancer	Thymoma	Hiatal hernia with intrathoracic stomach	Pulmonary abscess	Cardiomyopathy	Constrictive pericarditis	Sarcoidosis	Mediastinal cyst	Pericardial cyst	Hiatal hernia	Thymoma (ectopic)	Cardiomyoma	Lipoma	Teratoma	Diaphragmatic mass	Esophageal cancer	Lymphoma	Mediastinal cyst	Cystic lung disease	Pulmonary Langerhans cell histiocytosis	Lymphangioleiomyomatosis	Esophageal cyst	Bronchogenic cyst	Pericardial cyst	Thymic cyst	Parasitic cyst	Inflammatory pseudotumor
36514258	Uterine Arteriovenous Malformation (AVM) - a Potentially Life-Threatening Cause of Post-Partum Vaginal Bleeding	10.12659/AJCR.938559	Uterine arteriovenous malformation			Postpartum hemorrhage	Retained placental tissue	Endometritis	Uterine subinvolution	Endometrial polyps	Adenomyosis	Cervical ectropion	Vulvovaginal injury	Coagulopathy	Thyroid dysfunction	Retained products of conception	Endometritis	Subinvolution of the uterus	Uterine atony	Pelvic vein thrombosis	Endometrial polyp	Cervical ectropion	Adenomyosis	Endovascular neoplasm	Arteriovenous malformation	Retained placenta	Infection	Uterine atony	Vaginal or cervical tears	Blood clotting disorders	Placenta accreta	Placenta percreta	Postpartum hemorrhage	Acute fatty liver of pregnancy	HELLP syndrome
36504027	Surgical Repair of a Traumatic Gastrobronchial Fistula	10.12659/AJCR.938506	Traumatic gastrobronchial fistula			Recurrent hemoptysis	Diaphragmatic hernia	Postoperative complication	Traumatic injury	Pleural effusion	Hemothorax	Pulmonary infection	Bronchiectasis	Esophageal perforation	Gastric perforation	Bronchiectasis	Empyema	Post-traumatic lung injury	Pulmonary embolism	Tracheobronchial injury	Incarcerated diaphragmatic hernia	Lung abscess	Pulmonary malignancy	Nontuberculous mycobacterial infection	Pulmonary sarcoidosis	Bronchogenic carcinoma	Pulmonary embolism	Aspergillosis	Tracheobronchial fistula	Tuberculosis	Lung abscess	Lung cancer	Pneumonia	Sarcoidosis	Esophageal varices
36474408	Knee Pain and Limping as Presenting Symptoms of Metastatic Thyroid Cancer	10.12659/AJCR.938510	Metastatic thyroid cancer			Osteosarcoma	Chondrosarcoma	Synovial sarcoma	Metastatic adenocarcinoma	Follicular thyroid carcinoma	Malignant fibrous histiocytoma	Plasma cell myeloma	Langerhans cell histiocytosis	Primary synovial chondromatosis	Pigmented villonodular synovitis	Follicular thyroid carcinoma with metastasis to the knee	Osteosarcoma	Chondrosarcoma	Metastatic cancer to the bone (originating from another organ)	Primary bone tumor	Malignant fibrous histiocytoma	Synovial sarcoma	Paget's disease of bone	Atypical Langerhans cell histiocytosis	Aggressive fibromatosis	Primary bone lymphoma	Osteosarcoma	Fibrosarcoma	Chondrosarcoma	Ewing sarcoma	Malignant fibrous histiocytoma	Synovial sarcoma	Giant cell tumor	Rhabdomyosarcoma	Melanoma
36464886	Adult Colo-Colonic Intussusception in the Setting of Invasive Mucinous Adenocarcinoma: A Case Report	10.12659/AJCR.938124	Colon adenocarcinoma			Sigmoid colon cancer	Inflammatory bowel disease (IBD)	Diverticulitis	Endometriosis	Ovarian cyst	Pelvic inflammatory disease (PID)	Appendicitis	Irritable bowel syndrome (IBS)	Cecal volvulus	Mesenteric ischemia	Sigmoid colon cancer	Recurrent intussusception	Inflammatory bowel disease (Crohn's disease)	Diverticulitis	Microscopic colitis	Endometriosis	Pelvic inflammatory disease	Ovarian cyst	Intestinal adhesions	Colorectal infection	Intussusception	Ischemic colitis	Diverticulitis	Appendicitis	Crohn's disease	Ulcerative colitis	Malignancy	Idiopathic	Infectious colitis	Meckel's diverticulum
36451528	Coma, Severe Hypotension, and Pinpoint Pupils After Olanzapine Intoxication in the Intensive Care Unit with Symptom Reversal After Administration of Flumazenil	10.12659/AJCR.938387	Olanzapine intoxication			Olanzapine overdose	Neuroleptic malignant syndrome	Delayed emergence from anesthesia	Serotonin syndrome	Benzodiazepine withdrawal	Stroke	Non-convulsive seizures	Sepsis-associated encephalopathy	Hypoglycemia	Wernicke's Encephalopathy	ICU delirium	Sepsis-associated encephalopathy	Nosocomial pneumonia	Urinary tract infection	Ventilator-associated pneumonia	Acute kidney injury	Cardiac arrhythmia	Pulmonary embolism	Stress-induced cardiomyopathy	Medication induced encephalopathy (excluding olanzapine)	Opioid intoxication	Delirium tremens	Wernicke-Korsakoff syndrome	Sepsis	Meningitis	Encephalitis	Subarachnoid hemorrhage	Stroke	Brain tumor	Hypoglycemia
36444127	Diagnostic Pitfalls of Chylothorax After Dasatinib Treatment of Chronic Myeloid Leukemia	10.12659/AJCR.938319	Chylothorax			Chylothorax	Dasatinib induced pleural effusion	Chronic myelogenous leukemia (CML)	Pericardial effusion	Pneumonia (unspecified)	Pulmonary embolism (ruled out by CTA)	Idiopathic pulmonary fibrosis	Sarcoidosis	Drug reation (Dasatinib)	Acute respiratory distress syndrome (ARDS)	Post-transplant Lymphoproliferative Disorder (PTLD)	Chylothorax	Dasatinib pneumonitis	Thyroid storm	Myocardial infarction	Pericarditis	Pulmonary embolism	Acute respiratory distress syndrome (ARDS)	Drug-induced lupus erythematosus (DILE)	Refractory CML	Pleural effusion	Chronic myeloid leukemia (CML)	COVID-19	Pulmonary embolism	Pneumonia	Lung cancer	Myocarditis	Hypothyroidism	Thromboembolic disease	Chyle leak
36442847	Double Superior Vena Cava Due to Persistent Left Superior Vena Cava Incidentally Identified on Central Venous Catheterization: A Case Report	10.12659/AJCR.936628	Persistent left superior vena cava			motor vehicle collision	head injury	hypovolemic shock	tachycardia	internal jugular vein thrombosis	splenic injury	small bowel injury	hemothorax	pneumothorax	central line malposition	Traumatic Brain Injury (TBI)	Hypovolemic Shock	Internal Bleeding	Splenic Laceration	Small Bowel Perforation	Open Leg Fracture	Fat Embolism Syndrome (FES)	Nosocomial Pneumonia (Hospital-acquired pneumonia)	Catheter Misplacement	Pneumothorax	Head injury	Internal bleeding	Shock	Pneumothorax	Aortic dissection	Myocardial contusion	Pulmonary contusion	Liver laceration	Spleen laceration	Kidney laceration
36441668	Shoulder Metastasis: A Rare Nasopharyngeal Carcinoma Presentation	10.12659/AJCR.938123	Squamous cell carcinoma			Nasopharyngeal Carcinoma	Metastatic Cancer (primary source unknown)	Osteosarcoma	Chondrosarcoma	Ewing sarcoma	Multiple Myeloma	Langerhans cell histiocytosis	Squamous Cell Carcinoma (of the head and neck)	Aggressive Lymphoma	Burkitt's Lymphoma	Nasopharyngeal Carcinoma (NPC)	Metastatic Cancer (originating elsewhere and spreading to bone)	Osteosarcoma (bone cancer)	Chondrosarcoma (cancer of cartilage)	Ewing's sarcoma (bone and soft tissue cancer)	Multiple Myeloma (blood cancer affecting bone)	Langerhans cell histiocytosis (a rare immune system disorder)	Giant cell tumor of bone (benign aggressive tumor)	Aneurysmal bone cyst (blood-filled cyst within bone)	Metastatic infection (bacterial or fungal infection spreading to bone)	Nasopharyngeal carcinoma	Osteosarcoma	Lymphoma	Ewing sarcoma	Fibrosarcoma	Chondrosarcoma	Giant cell tumor	Osteomyelitis	Malignancy of unknown primary
36437563	Tinnitus Triggered by a Cerebellopontine Arachnoid Cyst in an Adolescent	10.12659/AJCR.938294	Arachnoid cyst			Tinnitus	Otalgia	Cerebellopontine angle mass	Arachnoid cyst	Trigeminal neuralgia	Glossopharyngeal neuralgia	Vagus nerve dysfunction	Acoustic neuroma	Meniere's disease	Temporomandibular joint dysfunction (TMJ)	Cerebellopontine angle mass	Somatosensory tinnitus	Temporomandibular joint dysfunction (TMJ)	Otic migraine	Meniere's disease	Otitis media with effusion	Eosinophilic otitis media	Eagle's syndrome	Perilymphatic fistula	Idiopathic tinnitus	Acoustic neuroma	Meniere's disease	TMJ disorder	Otosclerosis	Sensorineural hearing loss	Vascular loop	Middle ear effusion	Cholesteatoma	Ototoxicity	Hyperacusis
36435962	Combined Intrathoracic and Abdominal Splenosis	10.12659/AJCR.937902	Thoracic splenosis			Postoperative adhesion	Solitary fibrous tumor of the pleura	Localized pleural thickening	Metastatic splenosis	Pleural nodule	Diaphragmatic nodule	Reactive lymph node hyperplasia	T3 compression fracture	Chest pain	Rib fracture	Musculoskeletal pain	Pericarditis	Pleuritis	Pneumonia	Pneumothorax	Pulmonary embolism	Heart attack	Angina	Esophageal spasm	Hiatal hernia	Splenosis	Lymphoma	Metastatic cancer	Tumor of the chest wall	Inflammatory pseudotumor	Pleural mesothelioma	Pleural effusion	Pleuritis	Pneumonia	Pleural fibrosis
36427279	Cardiac Tamponade Causing Predominant Left Atrial and Ventricular Compression After Left Ventricular Assist Device Placement	10.12659/AJCR.938115	Left-sided cardiac tamponade			Cardiogenic Shock	Acute Kidney Injury	Heart Failure	Right Ventricular Dysfunction	Pericardial Effusion	Tricuspid Regurgitation	Biventricular Failure	Chronic Kidney Disease	Hyperlipidemia	Atrial Fibrillation	Cardiogenic Shock	Chronic Kidney Disease (Stage III)	Heart Failure (Systolic and Diastolic)	Tricuspid Regurgitation	Biventricular Failure	Right Ventricular Dysfunction	Pericardial Effusion	Hypothyroidism	Atrial Fibrillation	Pulmonary Edema	Cardiomyopathy	Heart failure	Acute coronary syndrome	Myocarditis	Pericarditis	Arrhythmia	Valvular heart disease	Hypertension	Hyperlipidemia	Hypothyroidism
36419329	A 60-Year-Old Woman with Symptoms of Combined Carpal Tunnel Syndrome and Cubital Tunnel Syndrome Due to an Elastofibroma Causing Compression of the Median and Ulnar Nerves	10.12659/AJCR.937787	Elastofibroma of hand			Carpal Tunnel Syndrome (CTS)	Cubital Tunnel Syndrome (CuTs)	Ulnar Neuropathy	Cervical Radiculopathy	Peripheral Neuropathy	Elastofibroma (based on surgical findings)	Median Nerve Entrapment	Thenar Muscle Atrophy	First Dorsal Interosseous Muscle Atrophy	Nerve Compression Syndrome	Carpal Tunnel Syndrome (CTS)	Cubital Tunnel Syndrome (CuTs)	Ulnar neuropathy	Cervical radiculopathy (although ruled out by MRI)	Peripheral nerve compression	Neuropathy (general term for nerve damage)	Myopathy (muscle disease)	Vitamin deficiencies (e.g., B12)	Diabetes mellitus	Repetitive strain injury (RSI)	Carpal tunnel syndrome (CTS)	Cubital tunnel syndrome (CuTs)	Cervical radiculopathy	Thoracic outlet syndrome	Ulnar nerve entrapment	Median nerve entrapment	Rheumatoid arthritis	Diabetes mellitus	Hypothyroidism	Amyloidosis
36413511	Lisinopril-Induced Small Bowel Angioedema: An Unusual Cause of Severe Abdominal Pain	10.12659/AJCR.937895	Angioedema	small bowel angioedema		Diverticulitis	Appendicitis	Cholecystitis	Pancreatitis	Urinary tract infection	Pelvic inflammatory disease	Endometriosis	Bowel obstruction	Inflammatory bowel disease	Gastroesophageal reflux disease	Diverticulitis with complications	Acute pancreatitis	Small bowel obstruction	Mesenteric ischemia	Appendicitis	Inflammatory bowel disease (e.g., Crohn's disease, ulcerative colitis)	Pelvic inflammatory disease (PID)	Cholecystitis	Peptic ulcer disease with perforation	Emphysematous cholecystitis	Acute diverticulitis	Inflammatory bowel disease	Mesenteric ischemia	Small bowel obstruction	Appendicitis	Pancreatitis	Gastroenteritis	Irritable bowel syndrome	Food poisoning	Pelvic inflammatory disease
36411724	Case Report of Multisystem Inflammatory Syndrome in Adults (MIS-A): A 31-Year-Old Man with Fever, Rash, and Cardiac Symptoms 6 Weeks Following SARS-CoV-2 Infection, Successfully Resuscitated Following Cardiac Arrest	10.12659/AJCR.938127	Multisystem inflammatory syndrome in adults (MIS-A)			Meningitis	Viral Meningitis	Encephalitis	Autoimmune Encephalitis	West Nile Virus	Eastern Equine Encephalitis	California Encephalitis	Chronic Meningitis	Myelitis	Herpes Zoster	COVID-19	Meningitis	Viral exanthem	Cutaneous drug reaction	Acute Febrile Illness (AFI)	Kawasaki Disease	Microbial sepsis	Inflammatory bowel disease (IBD)	Drug rash	Acute acalculous cholecystitis	Meningitis	Viral exanthem	Cutaneous drug reaction	Systemic inflammatory response syndrome	Inflammatory bowel disease	Rheumatic fever	Sepsis	Sarcoidosis	Lyme disease	Hepatitis
36409660	Varicella-Zoster Virus Reactivation During the Incubation Period for Scrub Typhus: A Case Report	10.12659/AJCR.937559	scrub typhus			Drug-induced hepatitis	Autoimmune hepatitis	Viral hepatitis	Sepsis	Bacterial meningitis	Encephalitis	Acute adrenal failure	Hemorrhagic shock	Myocarditis	Pulmonary embolism	Drug-induced hepatitis	Autoimmune hepatitis	Viral hepatitis	Sepsis	Bacterial meningitis	Encephalitis	Acute pancreatitis	Cholecystitis	Systemic inflammatory response syndrome (SIRS)	Acute respiratory distress syndrome (ARDS)	Herpes zoster	Bacterial infection	Viral infection	Systemic inflammatory response syndrome	Autoimmune disease	Malignancy	Acute kidney injury	Liver failure	Congestive heart failure	Sepsis
36404611	Solitary Involvement of the Liver: A Rare Manifestation of Langerhans Cell Histiocytosis	10.12659/AJCR.937628	Langerhans cell histiocytosis			Peptic ulcer disease	Pancreatitis	Cholecystitis	Biliary dyskinesia	Primary sclerosing cholangitis (PSC)	Liver malignancy	Alcoholic liver disease (ALD)	Non-alcoholic fatty liver disease (NAFLD)	Drug-induced liver injury	Viral hepatitis	Primary sclerosing cholangitis (PSC)	Biliary dyskinesia	Cholecystitis	Pancreatitis	Liver cancer	Alcoholic liver disease	Non-alcoholic fatty liver disease (NAFLD)	Drug-induced liver injury	Autoimmune hepatitis	Viral hepatitis	Peptic ulcer disease	Cholecystitis	Cholangitis	Primary sclerosing cholangitis (PSC)	Liver abscess	Hepatocellular carcinoma (HCC)	Metastatic cancer to the liver	Gallbladder cancer	Sarcoidosis	Porphyria
36395074	A 60-Year-Old Woman with a 6-Week History of Shortness of Breath and Intermittent Chest Pain Due to Chronic Thromboembolic Pulmonary Disease Undetected by Computed Tomography Pulmonary Angiography (CTPA) and Diagnosed by Ventilation-Perfusion Imaging	10.12659/AJCR.938041	Chronic thromboembolic pulmonary disease with pulmonary hypertension			Pulmonary Embolism (PE) (Already ruled out by CTPA)	Acute Myocardial Infarction (AMI) (Though Troponin levels elevated, EKG doesn't suggest acute ischemia)	Chronic Thromboembolic Pulmonary Hypertension (CTEPH)	Worsening COPD with acute exacerbation	Pneumonia (Already ruled out by chest X-ray)	Pulmonary Sarcoidosis (Already present)	Right ventricular Heart Failure (RVHF)	Nocardia Pneumonia (Less common but possible)	Idiopathic Pulmonary Fibrosis (IPF)	Acute Interstitial Lung Disease (AILD)	Pulmonary Embolism (PE)	Chronic Thromboembolic Pulmonary Hypertension (CTEPH)	Acute Cor Pulmonale due to Right Ventricular Infarction	Pulmonary Sarcoidosis with Acute Exacerbation	Pneumonia with significant pleural effusion	Congestive Heart Failure (CHF) with preserved Left Ventricular Ejection Fraction (LVEF)	Interstitial lung disease (ILD)	Nonspecific Alveolitis	Acute Interstitial Pneumonitis (AIP)	Malignancy with lung involvement	Pulmonary hypertension	COPD	Pulmonary sarcoidosis	Ischemic heart disease	PE	Right ventricular failure	CHF	Pneumonia	Lung cancer	Tuberculosis
36384864	Unusual Case of Metformin-Associated Lactic Acidosis in Patient with Type 2 Diabetes Mellitus	10.12659/AJCR.937865	Metformin associated lactic acidosis			Diabetic ketoacidosis	Severe sepsis	Gastroenteritis	Acute kidney injury	Dehydration	Lactic acidosis	Thyrotoxicosis	Adrenal insufficiency	Cardiac ischemia	Pneumonia	Diabetic ketoacidosis (DKA)	Lactic acidosis	Metformin-associated lactic acidosis (MALA)	Gastroenteritis	Foodborne illness	Appendicitis	Diverticulitis	Small bowel obstruction	Acute pancreatitis	Diabetic enteropathy	Metformin-associated lactic acidosis	Severe dehydration	Diabetic ketoacidosis	Infective gastroenteritis	Acute kidney injury	Pancreatitis	Mesenteric ischemia	Myocardial infarction	Acute liver failure	Adrenal insufficiency
36378606	Large Desmoid Tumor of the Pancreas: A Report of a Rare Case and Review of the Literature	10.12659/AJCR.937324	Desmoid tumor of the pancreas			Gastrointestinal stromal tumor (GIST)	Desmoid tumor	Pancreatic cancer	Neuroendocrine tumor (NET)	Lymphoma	Leiomyoma	Sarcoma	Metastatic cancer	Inflammatory bowel disease (IBD) with stricture	Chronic pancreatitis	Gastrointestinal Stromal Tumor (GIST)	Pancreatic Neuroendocrine Tumor (PNET)	Sarcoma	Lymphoma	Metastatic Cancer (unknown primary)	Carcinoid Tumor	Pseudotumor	Inflammatory Mass	Chronic Pancreatitis with pseudocyst formation	Neurofibroma	Gastrointestinal stromal tumor (GIST)	Lymphoma	Metastatic cancer	Pancreatitis	Pancreatic cancer	Colon cancer	Leukemia	Lymphoma	Mesenteric tumor	Adrenal tumor
36377209	Late-Onset Ornithine Transcarbamylase Deficiency Complicated with Extremely High Serum Ammonia Level: Prompt Induction of Hemodialysis as the Key to Successful Treatment	10.12659/AJCR.937658	Late-onset ornithine transcarbamylase deficiency			Urea Cycle Disorder	NAGS deficiency (N-Acetylglutamate synthase deficiency)	Ornithine transcarbamylase deficiency	Citrullinemia	Argininosuccinic aciduria	Carbamoylphosphate synthetase deficiency	Lysinuric protein intolerance	Reye's syndrome	Mitochondrial encephalopathy	Non-ketotic hyperglycemia	Urea cycle disorder	Ornithine transcarbamylase deficiency	Mitochondrial disease	Reye's syndrome	Autoimmune encephalitis	Viral encephalitis	Wernicke encephalopathy	Nonketotic hyperglycemia hyperosmolar coma (NKHHC)	Hepatic encephalopathy (non-cirrhotic)	Acute methanol or ethylene glycol intoxication	Ornithine transcarbamylase deficiency	Argininosuccinase deficiency	Citrullinemia	Argininosuccinate lyase deficiency	N-acetylglutamate synthetase deficiency	Hyperammonemia	Liver failure	Reye's syndrome	Inborn errors of metabolism	Meningitis
36372987	Acute Perimyocarditis - an ST-Elevation Myocardial Infarction Mimicker: A Case Report	10.12659/AJCR.936985	Probable acute perimyocarditis			Acute Pericarditis	Myocarditis	Takotsubo cardiomyopathy (stress cardiomyopathy)	Drug-induced coronary artery spasm	Coronary microvascular dysfunction	Spontaneous coronary artery dissection (SCAD)	Pulmonary embolism	Myocardial infarction with non-obstructive coronary arteries (MINOCA)	Viral infection	Atypical presentation of acute appendicitis	Acute Coronary Syndrome (ACS) variant (further classification requires specialist evaluation)	Myocarditis (Inflammation of the heart muscle)	Pericarditis (Inflammation of the pericardial sac)	Takotsubo cardiomyopathy (Stress-induced cardiomyopathy)	Drug-induced cardiomyopathy	Viral illness with cardiac involvement	Autoimmune disorders affecting the heart	Pulmonary embolism (Blood clot in the lungs)	Aortic dissection (Tear in the inner layer of the aorta)	Severe electrolyte imbalance	Myocardial infarction	Pericarditis	Myocarditis	Aortic dissection	Pulmonary embolism	Pneumonia	Acute coronary syndrome	Takotsubo cardiomyopathy	Viral myocarditis	Chagas disease
36367847	Inflammation of Pericardial Transverse Sinus Leading to Suspicion of Takayasu Syndrome	10.12659/AJCR.937196	pericarditis	Takayasu arteritis		Pericarditis (already diagnosed)	Aortic Inflammatory Disease	Autoimmune Disease	Myocarditis	Pericardial Effusion	Coronary Artery Disease (unlikely due to negative tests)	Pulmonary Embolism (excluded by CT)	Aortic Dissection (excluded by CT)	Pneumonia (excluded by CT)	Pleural Effusion	Transverse sinus pericarditis	Autoimmune pericarditis	Aortitis	Pericardial effusion	Idiopathic inflammatory syndrome	Myopericarditis	Sarcoidosis	Drug-induced pericarditis (Clarithromycin is a possible culprit)	Undetermined viral illness	Rare malignancy (due to enlarged lymph nodes, needs further investigation)	Acute coronary syndrome	Aortic dissection	Pulmonary embolism	Pneumonia	Transverse sinus pericarditis	Viral pericarditis	Bacterial pericarditis	Tuberculosis	Neoplastic pericarditis	Autoimmune pericarditis
36366736	A 70-Year-Old Woman Presenting with Confusion and Muscle Spasms Due to Serotonin Syndrome Associated with Paroxetine and Quetiapine Treatment	10.12659/AJCR.938268	Serotonin syndrome			Sepsis	Urinary tract infection	Encephalopathy	Meningitis	Encefalitis	Delirium	Acute kidney injury	Rhabdomyolysis	Liver function abnormalities	Hypertrophic cardiomyopathy	Encephalitis	Meningitis	Sepsis	Metabolic encephalopathy	Hepatic encephalopathy	Wernicke encephalopathy	Uremic encephalopathy	Myocardial infarction with neurological complications	Intracranial hemorrhage (less likely due to CT scan)	Thyrotoxicosis (possible due to past thyroidectomy)	Serotonin syndrome	Drug-induced movement disorder	Infection (meningitis, encephalitis, etc.)	Stroke	Subdural hematoma	Delirium	Dementia	Parkinson's disease	Multiple sclerosis	Creutzfeldt-Jakob disease
36355628	A Rare Case of Prosthetic Joint Infection with Streptococcus gordonii	10.12659/AJCR.937271	Right knee prosthetic joint infection			Septic arthritis	Periprosthetic joint infection	Osteomyelitis	Bursitis	Cellulitis	Endocarditis	Spondylodiscitis	Sacroiliitis	Pneumonia	Urinary tract infection	Prosthetic Joint Infection (PJI)	Periprosthetic Joint Infection (PPJI)	S. gordonii bacteremia	Surgical site infection	Osteomyelitis	Septic arthritis	Cellulitis	Bursitis	Synovitis	Recurrent cellulitis	Prosthetic joint infection (PJI)	Septic arthritis	Osteoarthritis	Rheumatoid arthritis	Gout	Bursitis	Tendinitis	Inflammatory bowel disease	Lyme disease	Cellulitis
36352757	Nevus Lipomatosus Superficialis in a Serous Inflammatory Capsule: A Case Report	10.12659/AJCR.937969	Nevus lipomatosus superficialis			Nevus Lipomatosus Superficialis (NLS)	Angiofibroma	Dermatofibroma	Pilar cyst	Hidradenoma papilliferum	Liposarcoma (atypical)	Merkel cell carcinoma (rare)	Lymphangioma	Neurofibroma	Atypical Fordyce condition	Nevus Lipomatosus Superficialis (NLS)	Inflamed Fibroepithelial Polyp	Fordyce Spots	Dermoid Cyst	Lipoderma	Angiofibroma	Pilar Cyst	Lymphangioma	Neurofibroma	Keratoacanthoma	Sebaceous cyst	Steatocystoma multiplex	Pilar cyst	Epidermal inclusion cyst	Dermoid cyst	Lipoma	Hidradenitis suppurativa	Molluscum contagiosum	Wart	Granuloma annulare
36350797	Necrotizing Soft-Tissue Infection of the Trunk Resulting From Wound Caused by a Centipede: A Case Report	10.12659/AJCR.937869	Necrotizing soft-tissue infection			Necrotizing Fasciitis	Cellulitis	Sepsis	Streptococcal Toxic Shock Syndrome	Allergic reaction to centipede venom	Lymphangitis	Local infection (bacterial)	Angina pectoris (worsening due to infection)	Acute Kidney Injury	Myositis	Necrotizing fasciitis	Streptococcal gangrene	Cellulitis (already diagnosed)	Sepsis	Necrotizing soft tissue infection	Acute kidney injury	Septic shock	Rhabdomyolysis (muscle breakdown)	Toxic shock syndrome	Allergic reaction (severe)	Centipede bite	Cellulitis	Necrotizing fasciitis	Gas gangrene	Streptococcus pyogenes infection	Streptococcus agalactiae infection	Staphylococcus aureus infection	Pseudomonas aeruginosa infection	Enterobacteriaceae infection	Anaerobic infection
36345226	Apixaban-Associated Diffuse Alveolar Hemorrhage in an Elderly Man with Multiple Complications	10.12659/AJCR.937809	Diffuse alveolar hemorrhage			Septic arthritis of the hip	Hemorrhagic pneumonia	Acute respiratory failure	Pulmonary embolism	Deep vein thrombosis	Urinary tract infection	Gastrointestinal bleeding	Acute kidney injury	Acute coronary syndrome	Bronchioalveolar hemorrhage	Septic pulmonary embolism	Nosocomial pneumonia	Diffuse alveolar hemorrhage	Acute respiratory distress syndrome (ARDS)	Pulmonary edema	Deep vein thrombosis (DVT) with pulmonary embolism	Gastrointestinal bleeding with hemoptysis	Hospital-acquired pneumonia (HAP)	Acute cardiac injury	Underlying lung disease	Septic arthritis of the hip	Aspiration pneumonia	Pulmonary embolism	Disseminated intravascular coagulation	Acute kidney injury	Hematogenous infection	Myocardial infarction	Inflammatory bowel disease	Gastrointestinal bleeding	Drug-induced liver injury
36342864	Isolated First Branchial Cleft Anomalies of the External Auditory Canal	10.12659/AJCR.936809	First branchial arch malformative of the external auditory canal			Ceruminous cyst	Epidermoid cyst	Cholesteatoma	Squamous cell carcinoma	Basal cell carcinoma	Adenoma	Aural polyp	Necrotizing otitis externa	Foramen magnum epidermoid cyst	Malignant otitis externa	First Branchial Cleft Anomalies	Cholesteatoma	Ceruminous cyst	Squamous cell carcinoma	Malignant melanoma	Otitis externa	Aural polyp	Keloid scar	Neurofibroma	Hemangioma	Chronic otitis media	Cholesteatoma	External auditory canal tumor	Foreign body in the ear	Otosclerosis	Paget's disease of the bone	Perichondritis	Sebaceous cyst	Squamous cell carcinoma	Tympanosclerosis
36336892	Tacrolimus Induction Therapy for Nephrotic Syndrome Caused by Minimal Mesangial Lupus Nephritis with Lupus Podocytopathy: A Case-Based Review	10.12659/AJCR.937201	Lupus podocytopathy	minimal mesangial lupus nephritis		Systemic lupus erythematosus	Mixed connective tissue disease	Membranous nephropathy	Minimal change disease	ANCA-associated vasculitis	Microscopic polyangiitis	IgA nephropathy	Focal segmental glomerulosclerosis	Thrombotic microangiopathy	Anti-neutrophil cytoplasmic autoantibody (ANCA)-associated glomerulonephritis	Systemic Lupus Erythematosus (SLE)	Membranous Nephropathy	Minimal Change Disease	Nephrotic Syndrome	Lupus Podocytopathy	Anti-RNP Antibody Syndrome	Myocarditis	Liver Cirrhosis	Protein-Losing Enteropathy	Malnutrition	Mixed connective tissue disease (MCTD)	Systemic lupus erythematosus (SLE)	Rheumatoid arthritis (RA)	Sjogren's syndrome	Polymyositis/dermatomyositis (PM/DM)	Antiphospholipid syndrome (APS)	Lupus nephritis	Scleroderma	Dermatomyositis	Myositis
36329616	Acute Intermittent Porphyria: Complete Phenotype in a Patient with p.Arg173Trp Variant in Thailand	10.12659/AJCR.937695	Acute intermittent porphyria			Appendicitis	Enteritis	Gastritis	Hypertensive encephalopathy	Posterior reversible encephalopathy syndrome (PRES)	Focal nodular hyperplasia (FNH)	Febrile seizure	Urinary tract infection (UTI)	Inborn errors of metabolism	Porphyria	Appendicitis	Acute gastroenteritis	Gastritis	Enteritis	Hypertensive encephalopathy	Posterior reversible encephalopathy syndrome (PRES)	Focal nodular hyperplasia (FNH)	Acute kidney injury (AKI)	Porphyria	Electrolyte imbalance	Hypertensive encephalopathy	Intestinal obstruction	Appendicitis	Pyelonephritis	Henoch-Schönlein purpura	Cholecystitis	Pancreatitis	Mesenteric adenitis	Inflammatory bowel disease	Viral gastroenteritis
36324242	Recurrent Gastrointestinal Bleed Due to Small Bowel Vascular Malformation in a Patient with Turner Syndrome Diagnosed with Surgically Assisted Push Enteroscopy	10.12659/AJCR.937259	Small bowel vascular malformation			Melena	Anemia	Turner syndrome	Hypertension	Hashimoto's thyroiditis	Gastrointestinal bleeding	Small bowel angiodisplasia	Meckel's diverticulum	Upper gastrointestinal bleeding	Iron deficiency	Gastrointestinal vascular malformation	Angiectasis	Upper gastrointestinal bleeding (UGIB)	Iron deficiency anemia	Small bowel ulcer	Crohn's disease (though less likely due to negative biopsies)	Ulcerative colitis (less likely due to location)	Esophageal varices (less likely due to negative endoscopy)	Mallory-Weiss tear (less likely due to age)	Gastric antral vascular ectasia (GAVE)	Vascular malformation	Inflammatory bowel disease	Meckel diverticulum	Hereditary hemorrhagic telangiectasia	Portal hypertension	Dieulafoy’s lesion	Angiodysplasia	Leukemia	Lymphoma	Tumor
36322511	Spontaneous Oropharyngeal Hemorrhage Complicated by Cirrhosis, Resulting in Hemorrhagic Shock	10.12659/AJCR.937582	Hemorrhagic shock			Hepatic encephalopathy	Alcohol withdrawal syndrome	Acute-on-chronic liver failure	Variceal bleed	Esophageal varices	Gastric varices	Portal hypertension	Gastric antral vascular ectasia (GAVE)	Mallory-Weiss tear	Peptic ulcer disease	Acute-on-Chronic Liver Failure	Hepatic Encephalopathy	Alcohol Withdrawal Syndrome	Esophageal Varices	Gastric Variceal Bleed	Portal Hypertension	Upper Gastrointestinal (GI) Bleed	Hematemesis	Hypersplenism	Coagulopathy	Acute-on-chronic liver failure	Hepatic encephalopathy	Alcohol withdrawal syndrome	Variceal bleed	Gastric bleed	Oropharyngeal bleed	Hematemesis	Hypoxia	Encephalopathy	Coagulopathy
36320141	Unexplained Abdominal Pain Caused by Fracture of the Thoracic Vertebra	10.12659/AJCR.937740	Thoracolumbar compression fracture			Myocardial infarction	Heart failure	Chronic obstructive pulmonary disease	Constipation	Theophylline poisoning	Thoracolumbar spinal cord injury	Spinal cord infarction	Aortic dissection	Mesenteric ischemia	Appendicitis	Ruptured Th12 vertebral fracture with nerve impingement	Internal bleeding	Mesenteric ischemia	Pancreatitis	Cholecystitis	Appendicitis	Pneumonia	Pleuritis	Pericarditis	Medication induced gastritis (excluding theophylline)	Compression fracture	Neuropathy	Intestinal obstruction	Ileus	Electrolyte abnormalities	Kummell's disease	Myocardial infarction	Heart failure	Chronic obstructive pulmonary disease	Constipation
36316964	Central Retinal Vein Occlusion After Discontinuation of Rivaroxaban Therapy in a Young Patient with COVID-19 Pulmonary Embolism: A Case Report	10.12659/AJCR.937739	Central retinal vein occlusion			Central retinal vein occlusion	Branch retinal vein occlusion	Cystoid macular edema (CME)	Cotton-wool spots	Macular edema	Pulmonary embolism (PE) related to COVID-19	Post-COVID-19 syndrome	Hyperlipidemia	Elevated D-dimer	Unknown cause (idiopathic)	Central retinal vein occlusion	Branch retinal vein occlusion	Cystoid macular edema (CME)	Cotton-wool spots	Macular edema	Pulmonary embolism (PE)	Post-COVID-19 complication	Hyperlipidemia	Thrombocytosis (possible)	Unknown cause (idiopathic)	Central retinal vein occlusion (CRVO)	Retinal vein occlusion (RVO)	Macular edema	Hypertensive retinopathy	Central serous chorioretinopathy (CSC)	Ischemic optic neuropathy (ION)	Carotid artery disease	Optic neuritis	Temporal arteritis	Multiple sclerosis
36307965	Pneumatosis Cystoides Coli Presenting as Acute Abdomen in a Patient with Complicated Behcet's Disease: A Case Report	10.12659/AJCR.937677	Pneumatosis cystoides coli			Behcet's Disease (BD)	Perforated bowel	Superior vena cava (SVC) syndrome	Pulmonary embolism	Familial Mediterranean fever (FMF)	Cushing syndrome	Cecal volvulus	Ileocecal intussusception	Adhesions	Inflammatory bowel disease (IBD)	Behcet's Disease with gastrointestinal involvement	Crohn's Disease	Small bowel volvulus	Cecal volvulus	Ileocecal intussusception	Superior mesenteric artery syndrome	Cytomegalovirus colitis	Pseudomembranous colitis	Intestinal tuberculosis	Malignancy	Cecal volvulus	Ileocecal intussusception	Inflammatory bowel disease	Appendicitis	Mesenteric ischemia	Colon cancer	Diverticulitis	Ischemic colitis	Pseudomembranous colitis	Crohn's disease
36288209	Acute ST-Elevation Myocardial Infarction During Labor Due to Amniotic Fluid Embolism	10.12659/AJCR.936653	Amniotic fluid ambolism			Eclampsia	Amniotic fluid embolism	Pulmonary embolism	Disseminated intravascular coagulation (DIC)	Myocardial infarction (STEMI)	Peripartum cardiomyopathy	Aortic dissection	Stroke	Subarachnoid hemorrhage	Anesthetic complication	Amniotic Fluid Embolism (AFE)	Disseminated Intravascular Coagulopathy (DIC)	Acute Myocardial Infarction (STEMI)	Eclampsia	Postpartum Hemorrhage	Cardiopulmonary Arrest	Tako-Tsubo cardiomyopathy	Myocardial stunning	Pulmonary embolism	Uterine rupture	sepsis	Amniotic fluid embolism	Cardiac arrest	DIC	Thrombosis	Eclampsia	HELLP syndrome	Hypotension	Hypoxia	Hyperkalemia
36284464	Coronary Subclavian Steal Syndrome in a 73-Year-Old Woman Presenting with Angiographically Confirmed Subclavian Artery Stenosis Proximal to the Left Internal Mammary	10.12659/AJCR.937015	Coronary subclavian steal syndrome			Coronary artery disease	Ischemic cardiomyopathy	Ventricular tachycardia	Subclavian artery stenosis	Coronary subclavian steal syndrome	Angina pectoris	Heart failure	Myocardial infarction (possible)	Arrhythmia	Peripheral arterial disease (possible)	Coronary Artery Disease	Ischemic Cardiomyopathy	Ventricular Tachycardia	Angina Pectoris	Subclavian Artery Stenosis	Coronary Subclavian Steal Syndrome	Myocardial Infarction (possible)	Heart Failure (possible)	Arrhythmia	Conduction Disorder (possible)	Sustained ventricular tachycardia	Ischemic cardiomyopathy	Coronary artery disease	Multivessel coronary artery disease	Left anterior descending artery stenosis	Left internal mammary artery (LIMA) stenosis	Left subclavian artery stenosis	ICD failure	Angina	Reversal of flow through the LIMA bypass graft
36282782	Neuroleptic Sensitivity in Dementia with Lewy Body and Use of Pimavanserin in an Inpatient Setting: A Case Report	10.12659/AJCR.937397	Dementia with Lewy bodies			Lewy body dementia	Parkinson's disease with psychosis	Dementia with Lewy bodies (DLB)	Delirium superimposed on dementia	Schizophrenia	Vascular dementia	Medications induced psychosis	Normal pressure hydrocephalus	Posterior cortical atrophy	Late-onset bipolar disorder with psychotic features	Lewy body dementia (LBD)	Parkinson's disease with dementia (PDD)	Alzheimer's disease with Lewy body features (AD with LBD)	Dementia with Lewy bodies (DLB)	Delirium superimposed on dementia	Medication-induced psychosis	Wernicke-Korsakoff syndrome	Posterior cortical atrophy (PCA)	Frontotemporal dementia (FTD)	Primary psychiatric disorder	Parkinson's disease	Lewy body dementia	Alzheimer's disease	Vascular dementia	Frontotemporal dementia	Normal pressure hydrocephalus	Delirium	Psychosis	Sepsis	Medication side effect
36281210	Inhaled Nitric Oxide in Acute Severe Pulmonary Hypertension and Severe Acute Respiratory Distress Syndrome Secondary to COVID-19 Pneumonia: A Case Report	10.12659/AJCR.937147	severe PAH and RV systolic function impairment secondary to Severe ARDS & COVID-19			COVID-19 pneumonia	Acute Respiratory Distress Syndrome (ARDS)	Pulmonary Embolism (ruled out by CT scan)	Tricuspid regurgitation	Pulmonary hypertension	Right ventricular dysfunction	Right ventricular dilatation	Hemodynamic instability	Hypoxemia	Dexamethasone-induced immunosuppression (possible)	COVID-19 pneumonia	Acute Respiratory Distress Syndrome (ARDS)	Pulmonary Edema	Acute Cor Pulmonale	Tricuspid regurgitation	Pulmonary Hypertension	Right ventricular dysfunction	RV dilatation	Hemodynamic instability	Tracheostomy	COVID-19 pneumonia	Severe ARDS	Hypoxemia	Prone positioning	Tracheostomy	Inhaled nitric oxide (iNO)	Right ventricular (RV) dilatation	RV pressure overload	D-shape of the interventricular septum	Pulmonary embolism
36279262	The Agony of the Mystical Practice of Susuk: A Case Report	10.12659/AJCR.937633	Anxiety disorder			Psychosomatic disorder	Anxiety disorder	Somatic symptom disorder	Body dysmorphic disorder	Major depressive disorder	Obsessive-compulsive disorder	Illness anxiety disorder	Conversion disorder	Dermatitis	Pelvic pain	Pelvic inflammatory disease	Osteoarthritis of the hip	Lumbar spondylosis	Uterine fibroids	Anxiety disorder	Somatic symptom disorder	Body dysmorphic disorder	Mysophobia (germ phobia)	Obsessive-compulsive disorder (OCD)	Psychosomatic illness	Degenerative changes in the right hip joint	Multilevel lumbar spondylosis	Calcified fibroid	Susuk (implanted needle-shaped talisman)	Anxiety	Depression	Obsessive-compulsive disorder	Post-traumatic stress disorder	Body dysmorphic disorder	Guilt
36274219	A 68-Year-Old Woman with a Remote History of Breast Cancer Presenting with Low Back Pain to a Chiropractic Clinic in Hong Kong with Imaging Findings Consistent with a Vertebral Hemangioma and Vertebral Metastatic Lesions	10.12659/AJCR.938034	Vertebral metastasis			Lumbar spinal stenosis	Cauda equina syndrome	Vertebral hemangioma	Breast cancer recurrence	Degenerative spondylosis	Lumbar foraminal stenosis	Sacroiliac joint dysfunction	Chronic low back pain	Pathological compression fracture	Chronic constipation	Recurrent breast cancer with skeletal metastasis	Vertebral hemangioma (VH)	Lumbar spinal stenosis	Cauda equina syndrome	Degenerative spondylosis	Lumbar foraminal stenosis	Sacroiliac joint dysfunction	Chronic low back pain	Right L5 radiculopathy	Osteoporosis (although ruled out by DEXA scan)	Vertebral hemangioma	Lumbar disc herniation	Spondylosis	Spinal stenosis	Cauda equina syndrome	Radiculopathy	Metastatic breast cancer	Infection	Osteoporosis	Sacroiliac joint dysfunction
36273261	A 60-Year-Old Woman with Primary Biliary Cholangitis and Crohn's Ileitis Following the Suspension of Ursodeoxycholic Acid	10.12659/AJCR.936387	Crohn’s disease			Crohn's Disease	Ulcerative Colitis	Microscopic Colitis	Celiac Disease	Irritable Bowel Syndrome (IBS)	Ischemic Colitis	Colon Cancer	Small Intestinal Bacterial Overgrowth (SIBO)	Bile Acid Diarrhea	Parasitic Infection	Microscopic colitis (lymphocytic or collagenous)	Eosinophilic gastroenteritis	Sclerosing cholangitis (complication of PSC previously ruled out)	Small bowel bacterial overgrowth (SIBO)	Tropical sprue	Celiac disease (seronegative)	Microscopic bile duct disease (associated with PBC)	Nonspecific ulcerative colitis	Crohn's Disease	Intestinal tuberculosis	Primary biliary cholangitis (PBC)	Celiac disease	Inflammatory bowel disease (IBD)	Ileal Crohn's disease	Ulcerative colitis	Sclerosing cholangitis (PSC)	Eosinophilic gastroenteritis	Infective enteritis	Bacterial overgrowth syndrome	Irritable bowel syndrome (IBS)
36266937	Brain Abscesses Caused by Nocardia farcinica in a 44-Year Old Woman with Multiple Myeloma: A Rare Case and Review of the Literature	10.12659/AJCR.937952	Nocardia infection			brain abscess	tuberculosis	spinal cord metastasis	bacterial meningitis	sepsis	pneumonia	urinary tract infection	kidney infection	cytomegalovirus infection	cryptococcal meningitis	Brain abscess	Multiple Myeloma	Spinal cord compression (due to myeloma)	Sepsis	Meningitis	Encephalitis	Epidural abscess	Metastatic Cancer (considering origin beyond initial diagnosis)	Cerebral Toxoplasmosis	Tuberculoma	Brain metastasis	Brain abscess	Multiple sclerosis	Meningitis	Encephalitis	Stroke	Subarachnoid hemorrhage	Intracerebral hemorrhage	Cerebral contusion	Cerebra
36264716	Estrogen-Eluting Ring for Contraception and Possible Issues of Severe Pulmonary Emboli	10.12659/AJCR.936256	Estradiol induced Pulmonary embolism	drug-induced Pulmonary embolsim		Pulmonary Embolism	Anxiety Attack	Pericarditis	Myocardial Infarction	Costochondritis	Pleurisy	Pneumonia	Asthma	Hyperventilation Syndrome	Gastroesophageal Reflux Disease (GERD)	Pulmonary Embolism (confirmed by imaging)	Anxiety Disorder (past medical history)	Pleuritic chest pain (reported symptom)	Tachycardia (identified on ECG)	Hypertension (past medical history)	Deep Vein Thrombosis (ruled out by duplex scan)	Congenital Thrombophilia (family history negative)	Autoimmune Disease (family history negative)	Electrolyte Imbalance (indicated by blood gas)	Myocardial Infarction (ruled out by CTA and echocardiogram)	Pulmonary embolism	Pneumonia	Pleurisy	Angina	Anxiety attack	Aortic dissection	Myocardial infarction	Pericarditis	Hyperventilation	Costochondritis
36262031	Bilateral Salpingo-Oophorectomy for Intracardiac Leiomyomatosis: A Case Report	10.12659/AJCR.937266	Intracardiac leiomyomatosis			Leiomyoma	Endometrial cancer	Uterine sarcoma	Ovarian cancer	Endometriosis	Pelvic inflammatory disease	Adenomyosis	Pelvic organ prolapse	Uterine prolapse	Cervical cancer	Leiomyosarcoma (uterine origin)	Extragonadal Leiomyosarcoma	Retroperitoneal sarcoma	Inferior Vena Cava Leiomyosarcoma	Right atrial mass	Uterine vein thrombosis	Iliac vein thrombosis	Right ventricular mass	Cardiac metastasis	Malignant pelvic tumor	Leiomyomatosis	Leiomyosarcoma	Intracardiac leiomyomatosis	Retroperitoneal leiomyomatosis	Uterine fibroids	Pelvic mass	Intravenous tumor	Right-side retroperitoneal pelvic mass	Inferior vena cava tumor	Right atrial tumor
36260534	Severe Retinal Necrosis Due to Klebsiella pneumoniae After Acute Prostatitis	10.12659/AJCR.937512	Endogenous endophthalmitis			Urinary tract infection	Prostatitis	Endophthalmitis	Vitreous abscess	Sepsis	Bacterial keratitis	Iridocyclitis	Retinal vasculitis	Uveitis	Optic nerve dysfunction	Klebsiella pneumoniae Endophthalmitis	Acute Prostatitis	Sepsis	Urosepsis	Pyelonephritis	Intraocular Abscess	Endocarditis (possible)	Meningitis (possible)	Necrotizing Fasciitis (less likely)	Iridocyclitis (possible)	Acute prostatitis	Ampicillin-resistant K. pneumoniae infection	Endophthalmitis	Retinal detachment	Vitritis	Uveitis	Chorioretinitis	Macular edema	Optic neuritis	Panuveitis
36258651	Chiropractic Management of Neck Pain Complicated by Symptomatic Vertebral Artery Stenosis and Dizziness	10.12659/AJCR.937991	Vertebrobasilar insufficiency			Cervical spondylosis	Chronic neck pain	Cervicogenic dizziness	Migraine	Medication overuse headache	Arterial insufficiency	Vertebral artery stenosis	Mal de Debarquement syndrome	Meniere's disease	Unspecified cerebrovascular disease	Chronic neck pain	Cervicogenic dizziness	Migraine headaches	Vertebral artery stenosis	High blood pressure	White matter hyperintensities	BPPV (less likely due to test results)	Meniere's disease (possible due to dizziness description)	Psychogenic factors (due to stress-induced worsening)	Medication side effects	Vertebral artery stenosis	Benign positional vertigo (BPPV)	Cervical spondylosis	Migraine	Meniere's disease	Cerebellar stroke	Brain tumor	Multiple sclerosis	Temporal arteritis	Carotid artery stenosis
36251625	Fatal Aerococcus urinae Aortic Valve Endocarditis with Severe Regurgitation	10.12659/AJCR.937596	Aerococcus endocarditis			Infective endocarditis	Cocaine intoxication	Sepsis	Acute kidney injury	Acute heart failure	Pneumonia	Pulmonary edema	Myocardial infarction	Stroke	Rhabdomyolysis	Infective Endocarditis	Acute Kidney Injury	Cocaine Intoxication	Acute Heart Failure	Embolic Stroke	Pneumonia	Thrombocytopenia	Hyponatremia	Hypoalbuminemia	Myocardial Infarction	Infective endocarditis	Bacterial meningitis	Cerebral infarction	Pulmonary embolism	Cocaine overdose	Pneumonia	Heart failure	Myocardial infarction	Sepsis	Meningococcemia
36245104	Post-Injection Delirium/Sedation Syndrome: A Case Report and 2-Year Follow-Up	10.12659/AJCR.937579	Post-injection delirium/sedation syndrome																							Olanzapine overdose	Serotonin syndrome	Neuroleptic malignant syndrome	Toxic psychosis	Status epilepticus	Cardiac arrhythmia	Urinary tract infection	Meningitis	Encephalitis	Subdural hematoma
36242512	Case of Secondary Syphilis with Mucocutaneous, Articular, and Pulmonary Involvement in a 74-Year-Old Moroccan Man	10.12659/AJCR.937513	Secondary syphilis			Osteoarthritis	Septic arthritis	Pseudogout	Rheumatoid arthritis	Systemic lupus erythematosus (SLE)	Psoriatic arthritis	Reactive arthritis	Undifferentiated spondyloarthritis	Sarcoidosis	Syphilis	Septic Arthritis	Rheumatoid Arthritis	Psoriatic Arthritis	Gout	Systemic Lupus Erythematosus (SLE)	Reactive Arthritis	Lyme Disease	Sarcoidosis	Syphilis	Behçet's Disease	Pseudogout	Osteoarthritis	Rheumatoid arthritis	Ankylosing spondylitis	Gout	Inflammatory bowel disease	Lupus erythematosus	Seronegative spondyloarthropathy	Sarcoidosis	Viral arthritis
36240129	Rare Ischemic Complications of Giant Cell Arteritis: Case Series and Literature Review	10.12659/AJCR.937565	Giant cell arteritis			Giant cell arteritis	Takayasu's arteritis	Carotidynia	Polymyalgia rheumatica	Cervical artery dissection	Atypical trigeminal neuralgia	Migraine with aura	Cluster headache	Hemicrania continua	Episodic tension-type headache	Giant cell arteritis (GCA)	Microvascular ischemic injury	Intracranial mass (less likely due to unremarkable MRI)	Aneurysm (less likely due to no sudden onset headache)	Meningitis (atypical presentation without fever or neck stiffness)	Brain tumor (less likely due to short duration of symptoms)	Myasthenia gravis (possible but less likely due to unilateral ptosis being uncommon)	Cluster headache (atypical presentation with diplopia)	Migraine with cranial nerve palsy (atypical presentation with short duration and no aura)	Trigeminal neuralgia (atypical presentation with diplopia)	Temporal arteritis	Giant cell arteritis	Takayasu arteritis	Carotid artery dissection	Meningitis	Subarachnoid hemorrhage	Brain tumor	Pituitary tumor	Cerebrovascular accident	Myasthenia gravis
36225096	Columnar Metaplasia of the Esophagus Presenting as Iron Deficiency Anemia in Children with Neurologic Impairment or Congenital Esophageal Atresia	10.12659/AJCR.937255	Columnar metaplasia of the esophagus			Iron deficiency anemia	Celiac disease	Microscopic colitis	Inflammatory bowel disease	Eosinophilic esophagitis	Gastroesophageal reflux disease	Shwachman-Diamond syndrome	Short bowel syndrome	Malabsorption syndrome	Protein-losing enteropathy	Malabsorption due to chronic esophagitis and possible celiac disease (seronegative)	Iron deficiency anemia	Short bowel syndrome (possible sequelae from prior surgery)	Increased metabolic demands due to chronic conditions	Gastroesophageal reflux disease (GERD) complications	Chronic intestinal pseudo-obstruction	Endocrine disorders affecting growth	Underlying malignancy (less likely due to weight gain after treatment)	Chronic infection (negative stool studies make this less likely)	Vitamin deficiencies (other than iron deficiency)	Inflammatory bowel disease (IBD)	Celiac disease	Malabsorption syndrome	Iron deficiency anemia	Chronic pancreatitis	Achalasia	Gastric outlet obstruction	Pyloric stenosis	Hiatal hernia	Zollinger-Ellison syndrome
36223329	Effectiveness of Prolotherapy Combined with Physical Therapy Versus Physical Therapy Only for Frozen Shoulder: A Case Report	10.12659/AJCR.936995	Frozen shoulder			Frozen shoulder (Adhesive capsulitis)	Rotator cuff tear	Rotator cuff tendinitis	Subacromial bursitis	Biceps tendonitis	Cervical radiculopathy	Osteoarthritis	Superior labrum anterior posterior (SLAP) lesion	Calcific tendinitis	Myofascial pain syndrome	Rotator Cuff Tear	Frozen Shoulder (Adhesive Capsulitis)	Bursitis	Tendinitis	Arthritis (Osteoarthritis, Rheumatoid Arthritis)	Cervical Radiculopathy	Nerve Impingement	Labral Tear (SLAP Lesion)	Biceps Tendinitis	Myofascial Pain Syndrome	Rotator cuff tear	Adhesive capsulitis	Impingement syndrome	Acromioclavicular joint separation	Glenohumeral arthritis	Rotator cuff tendinitis	Bicipital tendinitis	Subacromial bursitis	Labrum tear	Shoulder fracture
36221239	Metastatic Lung Adenocarcinoma: Unusual Presentation with Focal Neurological Deficit	10.12659/AJCR.936342	Metastatic lung adenocarcinoma			Lung cancer with brain metastasis	Adenocarcinoma	Non-small cell lung cancer (NSCLC)	Large cell carcinoma	Squamous cell carcinoma	Infectious encephalitis	Lymphoma	Tuberculosis	Abscess	Paraneoplastic syndrome	Metastatic lung adenocarcinoma	Brain tumor (considering the lesions and edema)	Stroke (due to weakness and brain lesions)	Paraneoplastic syndrome (due to weight loss, fever, night sweats despite normal blood work)	Squamous cell carcinoma (based on brother's history and possibility of metastasis)	Large cell carcinoma (based on biopsy findings)	Infectious encephalitis (although less likely due to normal blood work)	Pulmonary embolism (due to weakness and possible mass in the lung)	Lymphoma (due to lymph node involvement)	Sarcoidosis (due to potential lung mass and possibility of systemic involvement)	Small cell lung cancer	Non-small cell lung cancer	Breast cancer	Lung metastasis	Brain metastasis	Lymphoma	Multiple myeloma	Myelodysplastic syndrome	Acute myeloid leukemia	Acute lymphoblastic leukemia
36219592	Multifocal Sarcoma Mimicking Superficial Vein Thrombosis of the Leg: A Case Report	10.12659/AJCR.937317	Leiomyosarcoma			Malignant melanoma	Popliteal artery aneurysm	Liposarcoma	Angiosarcoma	Leiomyosarcoma	Squamous cell carcinoma	Metastatic carcinoma	Follicular lymphoma	Malignant fibrous histiocytoma	Dermatofibrosarcoma protuberans	Superficial vein thrombosis (SVT)	Superficial thrombophlebitis	Malignant vascular tumor	Liposarcoma	Angiosarcoma	Leiomyosarcoma	Kaposi's sarcoma	Metastatic melanoma (skin cancer)	Malignant hemangioma	Lymphoma	Superficial vein thrombosis	Deep vein thrombosis	Thrombophlebitis	Varicose veins	Phlebitis	Inflammatory bowel disease	Leukemia	Lymphoma	Melanoma	Sarcoma
36217295	Hyperostosis Frontalis Interna and a Question on Its Pathology: A Case Report	10.12659/AJCR.937450	hyperostosis frontalis interna			Paget's Disease of Bone	Fibrous Dysplasia	Meningioma	Hyperostosis Frontalis Interna	Osteoma	Acromegaly	Secondary Hyperparathyroidism	Metastatic Bone Cancer	Osteopetrosis	Osteofibrous Dysplasia	Calvarial hyperostosis	Paget's disease of bone (skull)	Fibrous dysplasia	Primary osteosarcoma	Metastatic bone cancer	Meningioma	Encephaloid metaplasia	Hemangioma of the bone	Chronic subdural hematoma	Osteomyelitis	Paget's disease of bone	Osteosarcoma	Fibrous dysplasia	Hyperparathyroidism	Craniometaphyseal dysplasia	Osteopetrosis	Osteogenesis imperfecta	Cherubism	McCune-Albright syndrome	Hypophosphatasia
36215216	Myxoid Liposarcoma of the Vulva: A Rare Malignancy Mimicking Benign Vulvar Mass	10.12659/AJCR.937575	Vulvar myxoid liposarcoma			Lipoma	Myxoid liposarcoma	Angiomyxoma	Myxoid neurofibroma	Fibromyxoid sarcoma	Myxoma	Liposarcoma (other variants less likely based on description)	Bartholin's gland cyst	Skene's gland cyst	Benign mesenchymal tumor (other rare variants)	Lipoma	Bartholin's gland cyst	Vulvar abscess	Hemangioma	Myxoma	Lymphangioma	Liposarcoma	Dermoid cyst	Endometriosis	Sarcoma	Lipoma	Fibroma	Hemangioma	Neurofibroma	Adenoma	Wart	Condyloma acuminata	Squamous cell carcinoma	Melanoma	Sarcoma
36210541	A Mycobacterium tuberculosis-Infected Patient Who Could Not Tolerate Oral Intake Successfully Treated Using an Intravenous Tedizolid-Containing Regimen	10.12659/AJCR.937485	Pulmonary tuberculosis			Sepsis	Pneumonia	Urinary tract infection	Peritonitis	Endocarditis	Catheter-related bloodstream infection	Cellulitis	Meningitis	Acute kidney injury	Myocardial infarction	Pneumonia	Sepsis	Acute respiratory distress syndrome (ARDS)	Lung abscess	Fungal pneumonia	Pleural effusion	Malnutrition	Urinary tract infection (UTI)	Cardiac dysfunction	Deep vein thrombosis (DVT)	Cellulitis	Esophageal-skin fistula infection	Methicillin-resistant Staphylococcus epidermidis (MRSE) infection	Candida albicans infection	Pneumonia	Tuberculosis	Aspergillosis	Histoplasmosis	Cryptococcosis	Nocardia infection
36209361	A Rare Case of Giant Cavernous Hemangioma of the Maxillary Sinus	10.12659/AJCR.937191	Cavernous hemangioma			Cavernous hemangioma	Juvenile nasopharyngeal angiofibroma (JNA)	Inverted papilloma	Nasal adenocarcinoma	Squamous cell carcinoma	Granulomatous with polyangiitis (GPA)	Wegener's granulomatosis	Lymphoma	Sarcoma	Cocaine abuse	Cavernous hemangioma	Juvenile nasal angiofibroma	Granulomatous diseases (e.g., Wegener's granulomatosis)	Nasal polyps	Inverted papilloma	Squamous cell carcinoma (less likely due to absence of invasion)	Adenocarcinoma (less likely due to absence of invasion)	Lymphoma (less likely due to presentation)	Sarcoma (less likely due to presentation)	Cocaine-induced septal perforation (history not mentioned)	Nasal polyps	Angiofibroma	Inflammatory polyp	Juvenile nasopharyngeal angiofibroma	Hemangioma	Leukemia	Lymphoma	Sarcoidosis	Wegener's granulomatosis	Churg-Strauss syndrome
36207805	Lupus Anticoagulant-Hypoprothrombinemia Syndrome and Pseudotumor Cerebri as an Initial Presentation of Systemic Lupus Erythematosus in a 16-Year-Old Male Patient: A Case Report and Literature Review	10.12659/AJCR.938051	systemic lupus erythematosus	lupus anticoagulant-hypoprothrombinemia syndrome		Idiopathic Intracranial Hypertension (IIH)	Bacterial Meningitis	Viral Meningitis	Fungal Meningitis	Traumatic Brain Injury	Brain Tumor	Cerebral Venous Sinus Thrombosis	Medication-induced Headache	Hypertensive Crisis	Chronic Sinusitis	Idiopathic Intracranial Hypertension (IIH)	Lupus anticoagulant associated inhibitor of factor II	Systemic Lupus Erythematosus (SLE)	Anti-phospholipid syndrome (APS)	Anti-Smith antibody syndrome	Undifferentiated Connective Tissue Disease (UCTD)	Nephritis	Microscopic hematuria	Idiopathic thrombocytopenic purpura (ITP)	Reactive lymphadenopathy	Idiopathic intracranial hypertension	Meningitis	Brain tumor	Systemic lupus erythematosus (SLE)	Antiphospholipid syndrome (APS)	Henoch-Schönlein purpura (HSP)	Thrombotic thrombocytopenic purpura (TTP)	Hemolytic uremic syndrome (HUS)	Factor II deficiency	Lupus anticoagulant
36206203	Demodicosis as a Skin Complication in Organ Transplant Recipients: A Case Series	10.12659/AJCR.936467	Demodicosis			Demodicosis	Rosacea	Skin cancer	Shingles	Seborrheic dermatitis	Perioral dermatitis	Allergic dermatitis	Drug eruption	Psoriasis	Eczema	Demodicosis	Squamous Cell Carcinoma	Basal Cell Carcinoma	Actinic Cheilitis	Rosacea	Perioral Dermatitis	Folliculitis	Allergic Dermatitis	Viral Exanthem	Psoriasis	Demodicosis	Atopic dermatitis	Psoriasis	Seborrheic dermatitis	Acne vulgaris	Rosacea	Lichen planus	Eczema	Contact dermatitis	Drug reaction
36203333	Peripherally Inserted Central Catheter-Related Infectious Myositis: A Case Report	10.12659/AJCR.937215	Infectious myositis			Sepsis	Necrotizing fasciitis	Myositis	Upper arm compartment syndrome	Acute bacterial skin and skin structure infection	Serratus anterior syndrome	Kawasaki disease vasculitis	Angina pectoris	Hypertension	Hyperuricemia	Myositis (based on muscle inflammation)	Sepsis (due to widespread infection)	Necrotizing fasciitis (aggressive flesh-eating bacterial infection)	Compartment syndrome (increased pressure within a confined space)	Osteomyelitis (bone infection)	Graft-versus-host disease (potential complication after transplant)	Cytomegalovirus (CMV) infection (opportunistic viral infection)	Fungal infection (due to extended antibiotic use)	Drug-induced complications (possible side effects from medications)	Malignancy (cancerous process, less likely due to focus on infection)	Catheter-related bloodstream infection (CRBSI)	Muscle infection	Cellulitis	Necrotizing fasciitis	Myositis	Kawasaki disease	Infection with COVID-19	Deep vein thrombosis	Thrombophlebitis	Arterial occlusion
36199237	A 60-Year-Old Man with Gingivitis and Poorly Controlled Diabetes Developing Low Back Pain 1 Week Following Recovery from COVID-19 Diagnosed with Spinal Abscess Due to Streptococcus oralis	10.12659/AJCR.937517	Pyogenic spinal infection			Spinal stenosis	Cancer	Infection	Diabetic neuropathy	Lumbar radiculopathy	Sacroiliitis	Spondyloarthropathy	Myositis	Epidural abscess	Osteomyelitis	Lumbar spinal stenosis	Diabetic neuropathy	Sacroiliac joint dysfunction	Myofascial pain syndrome	Infectious spondylitis	Epidural abscess	Psoas abscess	Metastatic cancer	Paraneoplastic syndrome	Acute disc herniation	Spinal stenosis	Spondylodiscitis	Vertebral osteomyelitis	Septic arthritis	Pyogenic spondylitis	Myositis	Diabetic myositis	Streptococcus oralis infection	Other bacterial infections
36197841	Bilateral Lingual Nerve Injury Following Endotracheal Intubation: Risk Factors and Diagnostic Considerations	10.12659/AJCR.937192	Bilateral lingual nerve palsy	cranial nerve injury		Hypoglossal nerve palsy	Glossopharyngeal nerve palsy	Lingual nerve palsy	Medication side effect (lamotrigine)	Local anesthetic complication	Surgical trauma	Reflux esophagitis	Taste disorder (dysgeusia)	Post-operative infection	Transient ischemic attack (TIA)	Glossopharyngeal nerve injury	Hypoglossal nerve injury	Local anesthetic toxicity	Medication induced dysgeusia (altered taste)	Traumatic injury during intubation	Reflux esophagitis	Transient ischemic attack (TIA)	Brainstem stroke	Herpes Zoster infection	Benign idiopathic facial pain	Recurrent tumor	Postoperative complications	Vocal cord paralysis	Glossopharyngeal neuralgia	Nerve injury	Infection	Allergic reaction	Medication side effect	Idiopathic	Other
36193014	Complicated Massive Left Ventricular Thrombus and Surgical Treatment	10.12659/AJCR.937341	Left ventricular thrombus			Left ventricular aneurysm	Cardiogenic shock	Heart Failure	Pulmonary Embolism	Deep Vein Thrombosis	Chronic Obstructive Pulmonary Disease (COPD)	Myocardial Infarction	Lung Cancer	Tricuspid regurgitation	Mitral regurgitation	Left Ventricular Thrombus	Myocardial Infarction (previous)	Heart Failure	Deep Vein Thrombosis (DVT)	Atherosclerosis	Peripheral Arterial Disease (PAD)	Pulmonary Embolism	Cardiomyopathy	Tricuspid valve regurgitation	Mitral valve regurgitation	Acute myocardial infarction	Atrial fibrillation	Left ventricular thrombus	Myocarditis	Infective endocarditis	Cardiomyopathy	Peripheral vascular disease	Pulmonary hypertension	Deep vein thrombosis	Pulmonary embolism
36190928	Symptomatic Gastric Sarcoidosis in a Patient with Pulmonary and Neurosarcoidosis: A Case Report	10.12659/AJCR.936578	Gastric sarcoidosis			Gastroesophageal reflux disease	Small bowel stenosis	Appendicitis	Cholecystitis	Pancreatitis	Peptic ulcer disease	Gastric cancer	Sarcoidosis	Intestinal obstruction	Cyclic vomiting syndrome	Gastric Sarcoidosis	Gastroesophageal Reflux Disease (GERD)	Small intestinal obstruction	Medication side effects (Methotrexate)	Peptic Ulcer Disease	Acute Pancreatitis	Biliary Colic	Intestinal pseudo-obstruction	Chronic Gastritis	Malignancy (less likely)	Intractable nausea and vomiting	Gastric outlet obstruction	Gastritis	Peptic ulcer disease	Pancreatitis	Appendicitis	Inflammatory bowel disease	Malignancy	Stomach flu	Gallstones
36184835	Laparoscopic Splenectomy of a Wandering Pelvic Splenomegaly in a Young Woman Treated in Childhood with Surgery for Diaphragmatic Hernia and Adhesiolysis for Intestinal Obstruction	10.12659/AJCR.936964	Wandering spleen			Endometriosis	Ovarian cyst	Pelvic inflammatory disease (PID)	Uterine fibroids	Appendicitis	Pelvic abscess	Ectopic pregnancy	Diverticulitis	Inflammatory bowel disease (IBD)	Cancer	Wandering spleen (ectopic spleen)	Pelvic mass	Intestinal adhesions	Pancreatic malposition	Splenic artery anomaly	Right-sided stomach	Minimal periportal edema	Diaphragmatic hernia (past medical history)	Intestinal obstruction (past medical history)	Endometriosis (possible due to pelvic mass)	Ectopic pregnancy	Ovarian cyst	Inflammatory bowel disease	Pelvic inflammatory disease	Appendicitis	Diverticulitis	Mesenteric ischemia	Adrenal tumor	Renal cell carcinoma	Leiomyosarcoma
36183161	Cryptococcus neoformans Presenting as a Lung Mass in an Immunocompromised Patient	10.12659/AJCR.936968	Cryptococcosis			Cytomegalovirus (CMV) infection	Pneumonia	Urinary tract infection (UTI)	Cytomegalovirus (CMV) pneumonia	Acute kidney rejection	Malignancy	Nocardia infection	Aspergillosis	Tuberculosis	Fungal pneumonia	Cytomegalovirus (CMV) infection	Pneumocystis jirovecii pneumonia (PCP)	Bacterial pneumonia	Fungal pneumonia	Drug-induced pneumonitis	Tuberculosis	Mycobacterium avium complex (MAC) infection	Cancer	Nocardia infection	Aspergillus infection	Pneumonia	Cytomegalovirus (CMV)	Aspergillosis	Bacterial infection	Fungal infection	Viral infection	Recurrence of polycystic kidney disease	Lupus	Sarcoidosis	Cancer
36181247	A Case of Primary Insular Ovarian Carcinoid Tumor with Hyperandrogenism and Carcinoid Heart Disease	10.12659/AJCR.937403	Carcinoid heart disease	primary ovarian carcinoid tumor of insular type		Ovarian Carcinoid Tumor	Carcinoid Syndrome	Malignant Ovarian Tumor	Cecal Carcinoid	Neuroendocrine Tumor	Metastatic Carcinoid Tumor	Carcinoid Heart Disease	Tricuspid Regurgitation	Right Ventricular Dysfunction	Anal Fissure	Primary Ovarian Carcinoid Tumor	Carcinoid Syndrome	Metastatic Carcinoid Tumor (based on pleural effusion)	Tricuspid regurgitation (based on echocardiography)	Right ventricular volume overload (based on echocardiography)	Uterine fibroids (based on medical history and MRI)	Adenocarcinoma in situ of the cervix (based on medical history)	High-grade intraepithelial lesion (HSIL) (based on medical history)	Right axillary cystic hygroma (based on medical history)	Familial breast cancer (based on family history)	Carcinoid tumor	Cushing's syndrome	Pheochromocytoma	Adrenocortical carcinoma	Thyroid cancer	Ectopic ACTH syndrome	Multiple endocrine neoplasia type 1 (MEN1)	Malignant carcinoid syndrome	Atrial myxoma	Metastatic cancer
36176184	Sarcomatoid Carcinoma of the Ascending Colon: A Case Report and Literature Review	10.12659/AJCR.937548	Sarcomatoid carcinoma			Colorectal cancer	Peritoneal carcinomatosis	Metastatic cancer	Sarcomatoid carcinoma of the colon	Appendiceal cancer (less likely due to previous appendectomy)	Crohn's disease (with complications)	Diverticulitis (with complications)	Pelvic inflammatory disease (less likely due to age)	Appendiceal abscess (with complications)	Colorectal lymphoma	Colorectal cancer	Peritoneal carcinomatosis	Metastatic cancer	Colonic perforation	Abdominal abscess	Sepsis	Intestinal obstruction	Lymphatic metastasis	Neuroendocrine tumors	Sarcomatoid carcinoma	Colon cancer	Mesothelioma	Lymphoma	Adenocarcinoma	Sarcoma	GIST	Carcinoid tumor	Leukemia	Myeloma	Metastatic cancer
36164269	An Unusual Presentation of Neurosarcoidosis	10.12659/AJCR.937125	Neurosarcoidosis			Bilateral hypertensive retinopathy with optic nerve swelling	Intracranial pathology	New-onset open-angle glaucoma	Retinal ischemic changes	High blood pressure	Apathy concerning his medical condition	Fourth cranial nerve palsy	Advanced vascular process	Secondary causes of acute glomerulonephritis	Non-caseating granulomatous interstitial nephritis	Bilateral hypertensive retinopathy	Optic nerve swelling	Glaucoma	Intracranial pathology (ruled out with imaging)	Retinal ischemic changes	Fourth cranial nerve palsy	Nephritis	Hematuria	Proteinuria	Elevated B2-microglobulin	Bilateral hypertensive retinopathy with optic nerve swelling	Granulomatous interstitial nephritis	Sarcoidosis	Lupus nephritis	Wegener's granulomatosis	Polyarteritis nodosa	Takayasu's arteritis	Giant cell arteritis	Behçet's disease	Sjögren's syndrome
36156538	Alleviation of Post-COVID-19 Cognitive Deficits by Treatment with EGb 761®: A Case Series	10.12659/AJCR.937094	Post-COVID-19 cognitive deficits			Post-COVID cognitive dysfunction	Major depressive disorder	Anxiety disorder	Migraine	Chronic sinusitis	Olfactory dysfunction (loss of smell)	Long COVID	Transient global amnesia (TGA)	Levetiracetam side effects	Insulin-dependent diabetes mellitus complications	Post-acute COVID-19 syndrome (Long COVID)	Cognitive impairment	Depression	Anxiety	Attention deficit hyperactivity disorder (ADHD)	Migraine headaches	Chronic sinusitis	Olfactory dysfunction	Transient global amnesia	Epilepsy	Post-COVID syndrome	Chronic fatigue syndrome	Myalgic encephalomyelitis	Fibromyalgia	Brain fog	Attention deficit disorder	Depression	Anxiety	Headache	Chronic sinusitis
36151707	Severe Pancytopenia After COVID-19 Revealing a Case of Primary Bone Marrow Diffuse Large B Cell Lymphoma	10.12659/AJCR.937500	primary bone marrow diffuse large B cell lymphoma			Chronic gastritis with intestinal metaplasia	Iron deficiency anemia	Microcytic anemia	Thrombocytopenia	Bicytopenia	Occult blood loss	Malignancy (newly diagnosed)	Acute infection (including SARS-CoV-2)	Bone marrow disorder (newly diagnosed)	Myelodysplastic syndrome (MDS)	Chronic gastritis with intestinal metaplasia	Iron deficiency anemia	Microcytic anemia	Thrombocytopenia	Bicytopenia	Tachycardia	Cachexia	Elevated LDH	Elevated CRP	Elevated procalcitonin	Infection	Malignancy	Autoimmune disease	Inflammatory bowel disease	Chronic kidney disease	Liver disease	Heart failure	Anemia	Nutritional deficiency	Medication side effect
36146910	Early-Onset Pulmonary Events with Combined Brigatinib and Afatinib Treatment of L858/cisT790M/cisC797S NSCLC: A Case Report	10.12659/AJCR.937209	Interstitial lung disease	pulmonary toxicity due to brigatinib and afatinib		pneumonia	lung infection	acute respiratory distress syndrome (ARDS)	pulmonary embolism	acute interstitial lung disease	sepsis	acute heart failure	myocardial infarction	pulmonary edema	trophic pneumonitis	Pneumonia	Pulmonary embolism	Acute respiratory distress syndrome (ARDS)	Interstitial lung disease (ILD)	Tumor progression	Cardiac dysfunction	Pulmonary edema	Drug-induced pneumonitis	Allergic reaction to medication	Pneumothorax	Pneumonia	Lung cancer progression	Drug toxicity	Interstitial lung disease	Septic shock	ARDS	Pulmonary embolism	Brain metastasis	Liver metastasis	Bone metastasis
36131520	Reverse Takotsubo Cardiomyopathy After Casirivimab-Imdevimab Therapy in a Patient with COVID-19: A Case Report	10.12659/AJCR.936886	Reverse takotsubo cardiomyopathy			Myocardial infarction	Anaphylaxis	Myocarditis	Pericarditis	Takotsubo cardiomyopathy	Pulmonary embolism	Deep vein thrombosis	COVID-19 pneumonia	Acute respiratory distress syndrome	Sepsis	Anaphylactic reaction	Myocarditis	Takotsubo cardiomyopathy (stress cardiomyopathy)	Non-ST segment elevation myocardial infarction (NSTEMI)	Pulmonary embolism	Deep vein thrombosis (DVT)	COVID-19 pneumonia	Sepsis	Myopericarditis	Drug-induced cardiac dysfunction	COVID-19 pneumonia	Anaphylactic reaction	Non-ST elevation myocardial infarction (NSTEMI)	Inferior vena cava (IVC) thrombus	Postpartum cardiomyopathy	Myocarditis	Myocardial contusion	Pulmonary embolism	Acute respiratory distress syndrome (ARDS)	Sepsis
36127864	Splenic Hamartoma: A Case Report and Literature Review	10.12659/AJCR.937195	Splenic hamartoma			Splenic lymphoma	Splenic hemangioma	Infarction-related splenic nodule	Primary splenic malignancy	Splenic metastases	Splenic abscess	Splenic cyst	Splenic torsion	Splenic trauma	Idiopathic splenomegaly	Splenic hamartoma	Splenic hemangioma	Infarcted spleen	Splenomegaly	Peptic ulcer disease	Gastroesophageal reflux disease (GERD)	Cholecystitis	Pancreatitis	Gastritis	Psychogenic	Splenic hemangioma	Splenic lymphangioma	Infectious and granulomatous lesions	Other splenic neoplasms, both benign and malignant	Splenic abscess	Splenic infarction	Splenic cyst	Splenic torsion	Splenic trauma	Hematoma
36114659	Coronary Artery Stent Dislodgement and Loss in the Bloodstream: A Case Report and Management Options	10.12659/AJCR.937598	Coronary artery dissection and stent dislodgement			Acute coronary syndrome	Myocardial infarction	Angina pectoris	Unstable angina	Pericarditis	Esophageal spasm	Aortic dissection	Pulmonary embolism	Pleurisy	Costochondritisa	Acute Coronary Syndrome (ACS)	Myocardial infarction (MI)	Unstable Angina	Coronary Artery Disease (CAD)	Aortic Dissection	Pericarditis	Esophageal rupture (Boerhaave syndrome)	Pulmonary Embolism (PE)	Pneumothorax	Gastritis/Peptic Ulcer Disease	Myocardial infarction	Acute coronary syndrome	Unstable angina	Pleurisy	Pneumonia	Esophageal spasm	Gastritis	Pancreatitis	Aortic dissection
36110038	A Pituitary Abscess Caused by Morganella morganii: A Case Report	10.12659/AJCR.936743	Pituitary abscess	Morganella morganii infection		Pituitary apoplexy	Meningitis	Subarachnoid hemorrhage	Brain tumor	Encephalitis	Aneurysm	Cerebral infarction	Abscess	Cavernous sinus thrombosis	Headache	Pituitary macroadenoma with apoplexy	Meningitis	Encephalitis	Brain tumor	Subarachnoid hemorrhage	Cerebral abscess	Migraine	Cluster headache	Chronic sinusitis	Medication overuse headache	Pituitary macroadenoma	Subarachnoid hemorrhage	Meningitis	Brain abscess	Encephalitis	Intracranial tumor	Cerebral aneurysm	Cerebrovascular accident (CVA)	Sinusitis	Migraine
36104942	Stapedotomy in Congenital Stapes Ankylosis with Mobile Footplate: A Case Report	10.12659/AJCR.936466	Fixation of the middle ear ossicles			Otosclerosis	Stapes ankylosis	Malleus fixation	Incudomalleolar joint ossiculosis	Tympanosclerosis	Otitis media (adhesive)	Cholesteatoma	Meatal stenosis	Inner ear malformation	Superior canal dehiscence syndrome	Otosclerosis	Stapes ankylosis	Ossicular fixation	Malfunctioning middle ear ossicles	Congenital middle ear malformation	Tympanosclerosis	Incudomalleolar joint dysfunction	Malleus fixation	Epitympanic adhesions	Cholesteatoma (with low possibility due to lack of inflammation)	Congenital anomaly of the middle ear	Ossicular fixation	Otosclerosis	Tympanosclerosis	Cholesteatoma	External auditory canal obstruction	Tympanic membrane perforation	Middle ear effusion	Eustachian tube dysfunction	Earwax impaction
36097399	A Challenging Case of Streptococcus pneumoniae Meningitis in a 64-Year-Old Woman Who Presented with Symptoms of Cerebellar Hemorrhage	10.12659/AJCR.937139	Bacterial meningitis			Cerebellar hemorrhage	Meningitis	Sepsis	Diabetic ketoacidosis	Urinary tract infection	Pneumonia	Encephalitis	Cellulitis	Sinusitis	Bacterial meningitis	Cerebellar hemorrhage	Meningitis	Sepsis	Diabetic ketoacidosis (DKA)	Encephalitis	Brain abscess	Intracranial infection	Pneumonia	Urinary tract infection (UTI)	Myocardial infarction	Cerebellar hemorrhage	Bacterial meningitis	Subarachnoid hemorrhage	Encephalitis	Stroke	Sepsis	Meningitis	Brain abscess	Sinusitis	Encephalopathy
36089753	A 32-Year-Old Man with Persistent Olfactory Dysfunction Following COVID-19 Whose Recovery Was Evaluated by Retronasal Olfactory Testing	10.12659/AJCR.936496	Olfactory impairment caused by COVID-19			Post-viral olfactory dysfunction (caused by COVID-19)	Allergic rhinitis	Sinusitis	Nasal polyps	Nasal trauma	Idiopathic anosmia	Medication-induced anosmia	Neurodegenerative diseases (early stage)	Kallmann's syndrome (rare)	Vitamin deficiencies	Post-viral anosmia (due to COVID-19)	Upper respiratory tract infection (URTI) sequelae	Sinusitis	Nasal polyps	Allergic rhinitis	Head trauma	Neurodegenerative diseases (early stages)	Nutritional deficiencies (vitamin B12, zinc)	Idiopathic anosmia	Psychogenic anosmia	Post-viral olfactory dysfunction	Chronic rhinosinusitis	Allergic rhinitis	Head trauma	Parkinson's disease	Multiple sclerosis	Tumors of the olfactory bulb or tract	Kallmann syndrome	Anosmia	Hyposmia
36081331	A 44-Year-Old Alcohol-Dependent Man Who Recovered from Central Pontine Myelinolysis with Supportive Physical Therapy	10.12659/AJCR.937389	Central pontine myelinolysis			Central Pontine Myelinolysis (CPM)	Osmotic Demyelination Syndrome (ODS)	Wernicke's Encephalopathy	Hepatic Encephalopathy	Electrolyte Imbalance (other than sodium, such as potassium or magnesium)	Stroke (particularly in the brainstem)	Metabolic Encephalopathy	Toxic Encephalopathy (due to substances other than alcohol)	Infectious Encephalitis	Marchiafava-Bignami Disease (MBD)	Central Pontine Myelinolysis (CPM)	Wernicke's encephalopathy	Marchiafava-Bignami disease	Alcoholic liver disease	Malnutrition-related encephalopathy	Korsakoff's syndrome	Vitamin B1 deficiency	Esophageal stricture	Brainstem stroke	Hepatic encephalopathy	Wernicke's encephalopathy	Hyponatremia	Central pontine myelinolysis	Marchiafava-Bignami disease	Multiple sclerosis	Brain tumor	Stroke	Subarachnoid hemorrhage	Meningitis	Encephalitis
36068721	A Case of Segmental Arterial Mediolysis of Multiple Visceral Arteries Following Anti-COVID-19 Vaccination: Late Complication or Rare Coincidence?	10.12659/AJCR.937505	Segmental arterial mediolysis			Acute mesenteric ischemia	Arterial dissection	Vasculitis	Celiac artery stenosis	Right colic artery stenosis	Middle colic artery stenosis	Omental infarction	Epigastric pain	Nausea	C-reactive protein elevation	Acute mesenteric ischemia	Splanchnic artery dissection	Celiac artery stenosis	Vasculitis	Atherosclerosis	Pancreatitis	Cholecystitis	Hepatic artery occlusion	Malignancy (e.g., colon cancer)	Peptic ulcer disease	Acute mesenteric ischemia	Pancreatitis	Aortic dissection	Inflammatory bowel disease	Mesenteric venous thrombosis	Henoch-Schönlein purpura	Systemic lupus erythematosus	Polyarteritis nodosa	Behçet's disease	Takayasu's arteritis
36065149	Subcutaneous Emphysema Following Open Tracheostomy During Tracheostomy Mask Ventilation	10.12659/AJCR.937102	Subcutaneous emphysema following open tracheostomy during tracheostomy mask ventilation			Acute asthma exacerbation	Community-acquired pneumonia	Cardiac disease (given history of hypertension)	Congestive heart failure	Pulmonary embolism	Chronic obstructive pulmonary disease (COPD)	Aspiration pneumonia (due to homelessness)	Laryngitis (can cause stridor)	Vocal cord dysfunction	Refractory adductor spasmodic dysphonia	Acute asthma exacerbation	Community-acquired pneumonia	Congestive heart failure	Pulmonary embolism	Chronic obstructive pulmonary disease (COPD) exacerbation	Aspiration pneumonia	Medication side effects (e.g., lithium toxicity)	Nocardia pneumonia (especially with past homeless shelter stay)	Laryngitis	Refractory adductor spasmodic dysphonia	Acute asthma exacerbation	Pneumonia	Acute exacerbation of chronic obstructive pulmonary disease (COPD)	Pulmonary embolism	Congestive heart failure	Upper airway obstruction	Pertussis	Tuberculosis	Aspiration pneumonia	Foreign body aspiration
36059136	Severe Ureteral Endometriosis Complicated with Hydronephrosis: A Case Report	10.12659/AJCR.937172	Right hydronephrosis	ureteral endometriosis		Ureteropelvic junction obstruction (UPJO)	Endometriosis	Ureteral stricture	Retrocaval ureter obstruction	Ureteral calculi	Pelvic inflammatory disease (PID)	Ureteral carcinoma	Right renal artery stenosis	Cyclical hematuria	Ureteral trauma	Ureteral endometriosis	Ureteral stricture	Pelvic adhesions	Right hydronephrosis	Reduced glomerular filtration rate	Right kidney dysfunction	Ureteral obstruction	Ectopic endometrial tissue	Endometriosis-related hydronephrosis	Ureteral fibrosis	Hydronephrosis	Ureteral stricture	Ectopic endometrial tissue	Urinary tract infection	Kidney stones	Bladder cancer	Retroperitoneal tumor	Pelvic inflammatory disease	Endometriosis	Adrenal gland tumor
36056538	Milk-Alkali Syndrome: How Electronic Medical Record Open Notes Helped to Rule Out Cancer	10.12659/AJCR.936969	Hypercalcemic crisis	milk-alkali syndrome		Hypercalcemic crisis	Milk-alkali syndrome	Metastatic malignancy	Multiple myeloma	Chronic kidney disease	Encephalopathy	Atrial fibrillation	Paraneoplastic syndrome	Prostate cancer	Gastroesophageal reflux disease (GERD)	Hypercalcemia with malignancy	Renal failure	Atrial fibrillation	Inflammatory meningitis (ruled out)	Paraneoplastic syndrome (ruled out)	Multiple myeloma (low suspicion)	Prostate cancer (ruled out)	Gastroesophageal Reflux Disease (GERD)	Excessive calcium carbonate intake	Electrolyte imbalance	Hypercalcemia	Malignancy	Multiple myeloma	Hyperparathyroidism	Sarcoidosis	Addison's disease	Vitamin D deficiency	Renal failure	Hypomagnesemia	Milk-alkali syndrome
36045564	Pyoderma Gangrenosum Mimicking Necrotizing Fasciitis on Magnetic Resonance Imaging: A Case Report and Literature Review	10.12659/AJCR.931734	Pyoderma gangrenosum			Acute myeloblastic leukemia with mutated NTM1 with FLT3-ITD	Cellulitis	Necrotizing fasciitis	Cutaneous vasculitis	Leukocytoclastic vasculitis	Febrile neutropenia	Skin infection	Bullous pemphigoid	Stevens-Johnson syndrome	Erythema multiforme	Acute Myeloblastic Leukemia (AML) with FLT3-ITD mutation (already diagnosed)	Necrotizing Fasciitis	Bullous Pemphigoid	Staphylococcal Scalded Skin Syndrome	Erythema Multiforme Major	Protein C/S Deficiency	Heparin-Induced Thrombocytopenia with skin lesions	Malignancy-associated Peau d'Orange (skin texture)	Churg-Strauss Syndrome	Bacterial Pyoderma Gangrenosum	Acute myeloid leukemia	Vasculitis	Thrombotic thrombocytopenic purpura	Erythema multiforme	Sepsis	Necrotizing fasciitis	Cellulitis	Leukocytoclastic vasculitis	Dermatitis herpetiformis	Sweet's syndrome
36042692	Posterior Myocardial Infarction in a 45-Year-Old Javanese Woman with a 1-Month History of COVID-19-Related Guillain-Barré Syndrome: A Challenging Emergency Diagnosis	10.12659/AJCR.937105	Isolated posterior ST-segment elevation myocardial infarction (STEMI)			Acute coronary syndrome	Myocarditis	Pericarditis	Guillain-Barré Syndrome (GBS)	Postural tachycardia syndrome (POTS)	Pulmonary Embolism (PE)	Costochondritis	Herpes Zoster	Anxiety	Psychiatric disorder	Myocardial infarction (MI)	Pericarditis	Esophageal rupture	Pneumothorax	Pulmonary embolism	Costochondritis	Musculoskeletal pain	Diabetic neuropathy (due to uncontrolled hypertension)	Post-herpetic neuralgia	Atypical presentation of Guillain-Barré Syndrome (GBS)	Acute coronary syndrome (ACS)	Aortic dissection	Gastroesophageal reflux disease (GERD)	Myositis	Pancreatitis	Pneumonia	Pulmonary embolism	Shingles	Thoracic outlet syndrome	Costochondritis
36039027	Thrombotic Thrombocytopenic Purpura Triggered by Acute Myeloid Leukemia: A Case Report	10.12659/AJCR.935911	Thrombotic thrombocyopenic purpura			Acute myeloid leukemia (de novo AML, AML NOS)	Acute kidney injury	Thrombotic thrombocytopenic purpura (TTP)	Disseminated intravascular coagulation (DIC)	Sepsis	Pneumonia	Urinary tract infection	Cardiac arrhythmia	Acute respiratory distress syndrome (ARDS)	Chronic kidney disease (worsening)	Acute myeloid leukemia (de novo AML, AML NOS)	Sepsis	Acute kidney injury	Thrombotic thrombocytopenic purpura (TTP)	Disseminated intravascular coagulation (DIC)	Acute respiratory distress syndrome (ARDS)	Pneumonia	Urosepsis	Encephalopathy	Metabolic acidosis	Acute myeloid leukemia	Acute lymphoblastic leukemia	Myelodysplastic syndrome	Aplastic anemia	Chronic lymphocytic leukemia	Chronic myeloid leukemia	Lymphoma	Multiple myeloma	Myelofibrosis	Thrombocytopenia
36037151	An Unusual Presentation of Adrenocortical Carcinoma (ACC): Panic Attacks and Psychosis	10.12659/AJCR.937298	Adrenocortical carcinoma			Acute Psychosis	Urinary Tract Infection (UTI)	Cushing Syndrome (CS)	Adrenal Cortical Carcinoma (ACC)	Hypercortisolism	Tachycardia	Hypertension	Diabetes Mellitus (DM)	Left Lower Lung Lobe Nodule	Right Upper Lobe Ground-Glass Nodule	Cushing Syndrome (CS): Confirmed diagnosis based on clinical presentation and laboratory tests.	Urinary Tract Infection (UTI): Positive urinalysis and treated with antibiotics.	Hypertension: Diagnosed weeks prior to admission.	Diabetes Mellitus (DM): Diagnosed months prior to admission.	Anxiety: Presenting symptom with acute episodes.	Psychotic Disorder: Visual hallucinations and delusions observed.	Metabolic Alkalosis: Electrolyte imbalance detected.	Hypercortisolism: Ruled out by further workup, however initially suspected.	Pheochromocytoma: Ruled out by laboratory workup.	Adrenal Cortical Carcinoma (ACC): Histology confirmed the presence of a tumor in the right adrenal gland.	Cushing syndrome	Infection	Autoimmune disease	Human Immunodeficiency Virus (HIV) infection	Hyperaldosteronism	Pheochromocytoma	Systemic lupus erythematosus	Adrenal insufficiency	Thyroid storm	Adrenocortical carcinoma
36031755	Metachronous Testicular Metastases from Merkel Cell Carcinoma (MCC): A Case Report and Literature Review	10.12659/AJCR.936552	Merkel cell carcinoma (MCC)	testicular metastasis		Testicular cancer	Merkel cell carcinoma metastasis	Seminoma	Lymphoma	Yolk sac tumor	Neuroendocrine tumor	Germ cell tumor	Leydig cell tumor	Sertoli cell tumor	Unknown primary malignancy	Testicular metastasis of Merkel cell carcinoma	Merkel cell carcinoma recurrence	Neuroendocrine tumor	Testicular cancer	Seminoma	Lymphoma	Germ cell tumor	Non-Hodgkin's lymphoma	Metastatic cancer to the bone	Malignant neoplasm	Metastatic Merkel cell carcinoma	Testicular cancer	Leukemia	Lymphoma	Sarcoidosis	Tuberculosis	Metastatic melanoma	Metastatic prostate cancer	Metastatic renal cell carcinoma	Metastatic lung cancer
36030377	Intravascular Papillary Endothelial Hyperplasia (Masson's Tumor) of the Supraclavicular Region: Management of a Rare Case	10.12659/AJCR.936402	Hemangioendothelioma	Intravascular papillary endothelial hyperplasia		Lymphangioma	Lipoma	Neurofibroma	Hemangioma	Malignant peripheral nerve sheath tumor (MPNST)	Metastatic carcinoma	Sarcoma	Inflammatory pseudotumor	Abscess	Branchial cleft cyst	Lymphangioma	Lipoma	Malignant peripheral nerve sheath tumor (MPNST)	Neurofibroma	Hemangioma	Hygroma	Metastatic cancer (consider primary malignancy workup)	Sarcoma	Branchial cleft cyst	Myofibroma	Lymphangioma	Hemangioma	Cystic hygroma	Branchial cleft cyst	Thyroglossal duct cyst	Epidermoid cyst	Sebaceous cyst	Lipoma	Neurofibroma	Lymphoma
36003007	Chronic Portal Vein Thrombosis with Percutaneous Main Portal Vein Reconstruction and Coil Embolization of a Massive Coronary Vein: A Case Report	10.12659/AJCR.935893	portal vein thrombosis			Hepatic encephalopathy	Esophageal varices bleeding	Portal vein thrombosis	Hepatocellular carcinoma	Spontaneous bacterial peritonitis	Hepatorenal syndrome	Cholangitis	Budd-Chiari syndrome	Sepsis	Pulmonary embolism	Alcoholic Liver Disease	Portal Hypertension	Esophageal Varices	Ascites	Hepatic Encephalopathy (potential due to prior TIPS)	Splenomegaly	Hepatic Vein Thrombosis (suspected due to focal calcifications)	Mesenteric Vein Thrombosis (suspected due to focal calcifications)	Splenic Vein Thrombosis (suspected due to focal calcifications)	Budd-Chiari Syndrome (less likely, but possible due to multiple venous thrombosis)	Alcoholic liver disease	Portal hypertension	Refractory ascites	Gastroesophageal varices	Previously unsuccessful TIPS placement	Focal calcifications in the region of the diminutive main portal vein	Medial splenic vein	Superior mesenteric vein	Cirrhotic liver	Splenomegaly
36001496	An 80-Year-Old Man with Ischemic Heart Disease Who Developed Thrombotic Thrombocytopenic Purpura Following Treatment with Ticagrelor	10.12659/AJCR.936977	Thrombotic thrombocyopenic purpura			Ischemic stroke	Gastrointestinal bleed	Sepsis	Heart failure	Acute kidney injury	Ticagrelor-induced thrombotic thrombocytopenic purpura (TTP)	Microangiopathic hemolytic anemia	Colonic diverticulitis	Atrial fibrillation with rapid ventricular response	Pneumonia	Thrombotic Thrombocytopenic Purpura (TTP)	Stroke	Sepsis	Internal bleeding	Acute Kidney Injury (AKI)	Myocardial infarction	Heart Failure	Pneumonia	Decompensated Cirrhosis	Medication induced complication	Acute myocardial infarction	Stroke	Thrombotic microangiopathy	Acute kidney injury	Heart failure	Atrial fibrillation	Hypotension	Hypothermia	Dementia	Sepsis
35999773	A 24-Year-Old Woman Presenting in the Third Trimester of Pregnancy with Nausea, Vomiting, and Abdominal Pain and Diagnosed with Acute Fatty Liver of Pregnancy	10.12659/AJCR.937085	Acute fatty liver of pregnancy			Hyperemesis gravidarum	HELLP syndrome	Acute fatty liver of pregnancy	Preeclampsia with severe features	Intrahepatic cholestasis of pregnancy	Viral hepatitis	Acute pancreatitis	Wilson's disease	Drug-induced liver injury	Autoimmune hepatitis	Acute Fatty Liver of Pregnancy (AFLP)	Hyperemesis Gravidarum (severe nausea and vomiting in pregnancy)	Preeclampsia (high blood pressure and organ damage during pregnancy)	HELLP syndrome (a complication of preeclampsia with high liver enzymes, low platelets, and red blood cell breakdown)	Viral Hepatitis (liver inflammation due to viral infection)	Autoimmune Hepatitis (liver inflammation due to the immune system attacking the liver)	Cholecystitis (inflammation of the gallbladder)	Biliary Dyskinesia (impaired function of the gallbladder)	HELLP Syndrome variant (atypical presentation without severe hypertension)	Drug-induced Liver Injury (unlikely due to no reported medications other than supplements)	HELLP syndrome	Preeclampsia	Acute fatty liver of pregnancy	HELLP syndrome with acute fatty liver of pregnancy	HELLP syndrome with preeclampsia	Preeclampsia with acute fatty liver of pregnancy	Acute fatty liver of pregnancy with preeclampsia	HELLP syndrome with sepsis	Preeclampsia with sepsis	Acute fatty liver of pregnancy with sepsis
35998117	Thrombotic Microangiopathy Secondary to Disseminated Varicella Zoster Virus Infection in an Adult Patient	10.12659/AJCR.936294	Atypical hemolytic uremic syndrome	thrombotic microangiopathy	thrombotic thrombocyopenic purpura	Varicella Zoster Virus (VZV) Dissemination	Cytomegalovirus (CMV) Infection	Drug Reaction with Eosinophilia and Systemic Symptoms (DRESS)	Meningococcal Septicemia	Hemolytic Uremic Syndrome (HUS)	Systemic Lupus Erythematosus (SLE)	Leptospirosis	Acute Hepatitis B	Viral Hemorrhagic Fever	Disseminated Mycobacterium tuberculosis (M. tuberculosis)	Disseminated Varicella Zoster Virus (VZV) infection	Thrombotic Thrombocytopenic Purpura (TTP)	Atypical Hemolytic Uremic Syndrome (aHUS)	Sepsis with multi-organ failure	Cytomegalovirus (CMV) infection	Autoimmune Hepatitis	Meningococcal Sepsis	Leptospirosis	Viral Hemorrhagic Fever	Drug-induced Reaction	Varicella zoster virus infection	Dengue fever	Hemolytic uremic syndrome	Thrombotic thrombocytopenic purpura	Shiga-toxin-producing Escherichia coli infection	Malaria	Ehrlichiosis	Rocky Mountain spotted fever	Leptospirosis	Hepatitis A
35996339	Recurrent Dentinogenic Ghost Cell Tumor: A Case Report	10.12659/AJCR.936787	Dentinogenic ghost cell tumor			Unicystic ameloblastoma	Dentigerous cyst	Keratocystic odontogenic tumor	Odontogenic fibroma	Calcifying odontogenic cyst	Adenomatoid odontogenic tumor	Central giant cell granuloma	Maxillary sinus carcinoma	Squamous cell carcinoma of the maxilla	Mucormycosis	Dentinogenic Ghost Cell Tumor (DGCT)	Recurrent Unicystic Ameloblastoma	Squamous Cell Carcinoma of the Maxilla	Keratocystic Odontogenic Tumor	Calcifying Odontogenic Cyst	Adenoid Cystic Carcinoma	Maxillary Sinus Cycinoma	Myeloma of the Maxilla	Malignant Fibrous Histiocytoma	Osteosarcoma of the Maxilla	Unicystic ameloblastoma	Multicystic ameloblastoma	Ameloblastic fibroma	Ameloblastic fibro-odontoma	Odontogenic keratocyst	Dentigerous cyst	Lateral periodontal cyst	Nasopalatine duct cyst	Inflammatory fibrous hyperplasia	Squamous cell carcinoma
35988013	Early Presentation of Pityriasis Rubra Pilaris Mimicking Tinea Corporis: Diagnostic Challenges of a Rare Skin Condition	10.12659/AJCR.936906	Pityriasis rubra pilaris			Tinea corporis	Erythema annulare centrifugum (EAC)	Drug eruption	Eczema	Psoriasis	Lichen planus	Mycosis fungoides (cutaneous T-cell lymphoma)	Pityriasis rubra pilaris	Scleroderma	Autoimmune blistering disease	Tinea Corporis	Erythema Annulare Centrifugum (EAC)	Drug Eruption	Psoriasis	Eczema	Lichen Planus	Mycosis Fungoides (cutaneous T-cell lymphoma)	Autoimmune Bullous Disease	Sarcoidosis	Secondary Syphilis	Tinea corporis	Erythema annulare centrifugum	Pityriasis rubra pilaris	Scabies	Allergic contact dermatitis	Drug reaction	Lupus erythematosus	Psoriasis	Rosacea	Shingles
35986502	Unusual Case of Painful Glossitis and Xerostomia Following Vaccination with Pfizer-BioNTech SARS-CoV-2 (BNT162b2)	10.12659/AJCR.937212	Adverse effects following immunisation			Sjogren syndrome	Glossitis	Stomatitis	Xerostomia	Vitamin B12 deficiency	Rosuvastatin side effects	Hypercholesterolemia	Uterine fibroids	Bactrim allergy	Visual impairment	Sjogren's syndrome	Medication induced stomatitis	Underlying autoimmune disease (other than Sjogren's)	Vitamin deficiency (e.g., B complex)	Oral lichen planus	Sicca syndrome (not caused by Sjogren's)	Angular cheilitis	Graft-versus-host disease (very unlikely)	Behçet's disease (less likely)	Malignancy (least likely)	Sjogren syndrome	Systemic lupus erythematosus (SLE)	Rheumatoid arthritis (RA)	Polymyalgia rheumatica (PMR)	Giant cell arteritis (GCA)	Oral lichen planus	Lichen simplex chronicus	Pemphigus vulgaris	Behçet's disease	Sarcoidosis
35978523	Post-COVID-19 Secondary Sclerosing Cholangitis: A Rare but Severe Condition with no Treatment Besides Liver Transplantation	10.12659/AJCR.936250	Secondary sclerosing cholangitis			Septic shock	Hemodynamic instability	Pulmonary insufficiency	Renal failure	Cytomegalovirus (CMV) infection	Cholestatic liver injury	Autoimmune hepatitis (ruled out)	Viral hepatitis (ruled out)	Drug-induced liver injury (ruled out)	Biliary atresia (less likely due to age)	Acute liver failure	Autoimmune hepatitis (negative serology limits the possibility)	Drug-induced liver injury	Sepsis-associated cholangitis	Ischemic cholangiopathy (vascular insufficiency)	Recurrent/persistent cytomegalovirus (CMV) hepatitis	Viral hepatitis (negative serology limits the possibility)	Primary biliary cholangitis (less likely due to negative serology)	Alcoholic liver disease (partially explained by medical history but cholestatic presentation is atypical)	Biliary atresia (unusual in adults)	COVID-19	CMV infection	Hepatocellular injury	Cholestatic liver injury	Biliary tract obstruction	Hematic thrombus	Portal fibrosis	Cholangiocyte injury	Cholangiocyte vacuolization	Degenerative changes
35974681	Right Heart Failure in a Patient with Critical Pulmonary Stenosis, Absent Right Pulmonary Artery, and Lung Cancer	10.12659/AJCR.937305	Absence of right pulmonary artery	pulmonary stenosis		Chronic thromboembolic pulmonary hypertension (CTEPH)	Primary pulmonary hypertension (PPH)	Right heart failure (cor pulmonale) due to chronic obstructive pulmonary disease (COPD) with superimposed acute heart failure	Pulmonary malignancy with secondary pulmonary embolism (PE)	Inoperable right heart thrombus	Conrictive pericarditis	Cardiac amyloidosis	Severe tricuspid valve disease (primary or secondary)	Pulmonary veno-occlusive disease (PVOD)	Sarcoidosis with pulmonary hypertension	Pulmonary embolism (PE)	Chronic thromboembolic pulmonary hypertension (CTEPH)	Primary (idiopathic) pulmonary arterial hypertension (PAH)	Right heart failure (cor pulmonale) due to underlying lung disease	Malignant lung mass with superior vena cava syndrome (SVCS)	Cardiac sarcoidosis with predominant right ventricular involvement	Connective tissue disease with pulmonary involvement (e.g., scleroderma)	Primary (amyloidosis) or secondary (AL amyloidosis) cardiac amyloidosis with right heart involvement	Congenital heart disease with undetected right heart outflow tract obstruction	Severe pulmonary infection with secondary pulmonary hypertension	Pulmonary hypertension	Cor pulmonale	Right ventricular failure	Hypoplastic right pulmonary artery	Pulmonary embolism	Tricuspid regurgitation	Right heart strain	Chronic obstructive pulmonary disease	Hypothyroidism	Lung cancer
35972908	Osteolytic Lesion of the Maxilla in an Undiagnosed Multiple Myeloma Patient Identified Incidentally by Cone Beam Computed Tomography	10.12659/AJCR.936585	Multiple myeloma			Osteomyelitis	Fibrous dysplasia	Lymphoma	Plasma cell neoplasm (multiple myeloma)	Metastatic carcinoma	Langerhans cell histiocytosis	Granulomatosis with polyangiitis	Wegner's granulomatosis	Sarcoma	Squamous cell carcinoma	Plasma cell neoplasm (suspected by biopsy)	Osteomyelitis (based on initial clinical presentation)	Fibrous dysplasia (part of initial differential diagnosis)	Lymphoma (part of initial differential diagnosis)	Multiple myeloma (due to bone marrow findings)	Amyloidosis (possible due to elevated C-reactive protein)	Hyperparathyroidism (possible due to bone lesions)	Metastatic cancer (possible cause of bone lesions)	Langerhans cell histiocytosis (rare possibility due to histiocytes)	Waldeström macroglobulinemia (possible due to M-protein production)	Multiple myeloma	Osteomyelitis	Lymphoma	Fibrous dysplasia	Malignancy	Plasmacytoma	Plasma cell leukemia	Waldenstrom macroglobulinemia	Monoclonal gammopathy of undetermined significance	Amyloidosis
35971309	Histiocytic Disorder Mimicking a Brain Tumor: A Report of 2 Rare Cases	10.12659/AJCR.935885	Langerhans cell histiocytosis			Glioblastoma	Langerhans cell histiocytosis	Rosai-Dorfman disease	Lymphoma	Erdheim-Chester disease	Meningioma	Abscess	Autoimmune encephalitis	Metastatic carcinoma	Tuberculosis	Glioblastoma	Langerhans cell histiocytosis	Hypothalamic metastasis	Meningioma	Pituitary adenoma	Lymphoma	Sarcoidosis	Granulomatous hypophysitis	Erdheim-Chester disease	Rosai-Dorfman disease	Glioblastoma	Histiocytosis	Lymphoma	Sarcoidosis	Meningitis	Encephalitis	Vascular dementia	Alzheimer's disease	Frontotemporal dementia	Lewy body dementia
35969513	Solitary Soft-Tissue Metastasis of a Pancreatic Adenocarcinoma 2 Years After Curative Resection: Report of a Rare Case and a Literature Review	10.12659/AJCR.934951	Soft tissue metastasis from pancreatic adenocarcinoma			Pancreatic ductal adenocarcinoma	Metastatic pancreatic cancer	Soft tissue sarcoma	Liposarcoma	Malignant peripheral nerve sheath tumor	Fibrosarcoma	Angiosarcoma	Metastatic melanoma	Metastatic breast cancer	Metastatic colorectal cancer	Pancreatic adenocarcinoma (recurrence)	Metastatic cancer (originating from the pancreas)	Soft tissue sarcoma	Liposarcoma	Malignant peripheral nerve sheath tumor	Fibrosarcoma	Angiosarcoma	Rhabdomyosarcoma	Malignant melanoma (skin cancer with distant spread)	Undifferentiated sarcoma	Pancreatic cancer	Metastatic pancreatic cancer	Cholangiocarcinoma	Hepatocellular carcinoma	Gallbladder cancer	Liver metastases	Bile duct cancer	Lymphoma	Sarcoma	Metastatic cancer
35965403	Degenerated Serous Cystic Tumor of the Pancreas: Case Report and Literature Review of an Aggressive Presentation of a Benign Tumor	10.12659/AJCR.936165	Degenerated serous cystic tumor of the pancreas			Pancreatic serous cystadenoma	Splenic vein thrombosis	Intraductal papillary mucinous neoplasm (IPMN)	Rectal adenocarcinoma	Metastatic rectal cancer (to lymph nodes)	Splenic invasion	Portal vein hypertension	Hiatal hernia	Hypercholesterolemia	Past light alcohol consumption	Rectal adenocarcinoma	Pancreatic serous cystadenoma (locally invasive)	Pancreatic intraductal papillary mucinous neoplasm (IPMN)	Splenic vein thrombosis	Portal vein hypertension	Metastatic adenocarcinoma (possible origin - rectal)	Hiatal hernia	Hypercholesterolemia	Non-smoker (risk factor for some conditions)	Past light alcohol consumption (risk factor for some conditions)	Pancreatic cancer	Serous cystic adenoma	Intraductal papillary mucinous neoplasm	Metastatic cancer	Splenic vein thrombosis	Portal vein hypertension	Hypercholesterolemia	Hiatal hernia	Rectal polyp	Adenocarcinoma
35964155	Unusual Case of Mirizzi Syndrome Presenting as Painless Jaundice	10.12659/AJCR.936836	Mirizzi syndrome			Cholelithiasis	Acute cholangitis	Cholestasis	Liver cancer	Pancreatic cancer	Primary sclerosing cholangitis (PSC)	Autoimmune hepatitis	Drug-induced liver injury	Alcoholic hepatitis	Non-alcoholic fatty liver disease (NAFLD)	Choledocholithiasis (gallstone causing bile duct obstruction)	Cholangitis (infection of the bile ducts)	Primary Sclerosing Cholangitis (progressive autoimmune disease of the bile ducts)	Alcoholic Hepatitis (liver inflammation due to heavy alcohol use)	Autoimmune Hepatitis (immune system attacking the liver)	Drug-induced liver injury (potential from marijuana use)	Non-alcoholic fatty liver disease (fat buildup in the liver)	Pancreatic head malignancy (tumor in the head of the pancreas)	Intrahepatic malignancy (cancer originating within the liver)	Metastatic liver cancer (cancer spreading from another organ)	Cholelithiasis	Primary sclerosing cholangitis	Cholangiocarcinoma	Hepatitis C	Hepatitis B	Autoimmune hepatitis	Sclerosing cholangitis	Sarcoidosis	Wilson's disease	Budd-Chiari syndrome
35949112	A 75-Year-Old Female Smoker with Advanced Small-Cell Lung Cancer and Eastern Cooperative Oncology Group Performance Status 2 who Responded to Combination Immunochemotherapy with Atezolizumab, Etoposide, and Carboplatin	10.12659/AJCR.936536	Small cell lung cancer			Lung cancer	Chronic obstructive pulmonary disease (COPD)	Pneumonia	Acute heart failure	Pulmonary embolism	Metastatic cancer	Nontuberculous mycobacterial (NTM) lung disease	Bronchiectasis	Interstitial lung disease (ILD)	Pleural effusion	Lung Cancer	Chronic Obstructive Pulmonary Disease (COPD)	Pleural Effusion	Pneumonia	Pulmonary Embolism	Heart Failure	Metastatic Cancer	Interstitial Lung Disease	Sarcoidosis	Bronchiectasis	Lung cancer	Chronic obstructive pulmonary disease (COPD)	Ischemic heart disease	COVID-19	Hypertension	Hemoptysis	Mediastinal lymphadenopathy	Liver metastases	Hypoxemia	Hypocapnia
35947536	Erasmus Syndrome: A Case Report and Literature Review	10.12659/AJCR.937061	Erasmus syndrome	silicosis	systemic sclerosis	Silicosis	Systemic sclerosis	Scleroderma	Polymyositis	Dermatomyositis	Interstitial lung disease	Pulmonary fibrosis	Hypersensitivity pneumonitis	Rheumatoid arthritis	Systemic lupus erythematosus	Silicosis	Systemic Sclerosis	Scleroderma-related Interstitial Lung Disease (SLILD)	Pulmonary Hypertension (secondary to Scleroderma or other causes)	Raynaud's Phenomenon	Undifferentiated Connective Tissue Disease (UCTD)	Myositis (inflammatory muscle disease)	Secondary Sjogren's Syndrome (can overlap with Scleroderma)	Drug-induced Lupus Erythematosus (possible due to prior TB treatment)	Sarcoidosis (although less likely due to specific chest CT findings)	Silicosis	Tuberculosis	Systemic sclerosis	Sarcoidosis	Rheumatoid arthritis	Ankylosing spondylitis	Psoriatic arthritis	Lupus erythematosus	Polymyositis	Dermatomyositis
35945825	A Clinical Case of COVID-19 Vaccine-Associated Guillain-Barré Syndrome	10.12659/AJCR.936896	Guillain-Barré syndrome			Guillain-Barré syndrome	Miller Fisher syndrome	Cervical spondylosis with myelopathy	West Nile virus infection	Cytomegalovirus polyradiculoneuropathy	Zika virus infection	Lyme disease	Syphilis	HIV	Vitamin B12 deficiency	Guillain-Barré syndrome (GBS)	Cervical spondylotic myelopathy	B12 deficiency (unlikely given elevated levels)	Myelopathy (non-specific)	Polyarteritis nodosa	Vasculitis	Lyme disease (unlikely given negative treponemal test)	Chronic inflammatory demyelinating polyneuropathy (CIDP)	Miller Fisher syndrome (variant of GBS)	Myasthenia gravis	Guillain-Barré syndrome	Miller Fisher syndrome	Acute disseminated encephalomyelitis	Transverse myelitis	Acute flaccid myelitis	Neuromyelitis optica spectrum disorder	Acute disseminated encephalomyelitis with optic neuritis	Myasthenia gravis	Polyradiculoneuritis	Sarcoidosis
35943910	Septic Shock Induced by Acute Pyelonephritis Resulting from Kidney Stones Treated by Double-J Ureteral Stents in a Pregnant Woman: A Case Report and Literature Review	10.12659/AJCR.936967	Acute pyelonephritis	kidney stones	hydronephrosis	Acute Pyelonephritis	Septic Shock	Urinary Tract Infection (UTI)	Kidney Infection	Perinephric Abscess	Peritonitis	Anemia	Cholangitis	Urosepsis	Escherichia coli Infection	Acute Pyelonephritis	Septic Shock	Urinary Tract Infection (UTI)	Peritonitis	Kidney Abscess	Peri-renal Abscess	Anemia	Hydronephrosis	Bacteriuria	Escherichia coli Infection	Acute pyelonephritis	Pyelonephritis with kidney stones	Pyelonephritis with sepsis	Acute kidney injury	Urinary tract infection	Kidney stones	Sepsis	Peritonitis	Septic shock	Hydronephrosis
35941804	A Challenging Case of Jejunal Dieulafoy's Lesion: A Rare Cause of Refractory Lower-Gastrointestinal Bleeding	10.12659/AJCR.936313	Jejunal Dieulafoy’s lesion			Upper Gastrointestinal (GI) bleed	Gastric antral erosions	Meckel's diverticulum	Angiodysplasia (vascular malformation) in the small intestine	Colonic bleed	Hematemesis (vomiting blood)	Conn's syndrome (primary aldosteronism)	Syncope (fainting) due to severe anemia	Esophageal varices (enlarged veins in the esophagus)	Peptic ulcer disease	Uncontrolled hypertension	Severe anemia	Severe hypokalemia	Conn's syndrome (suspected)	Upper gastrointestinal bleeding	Melena	Hematochezia	Meckel's diverticulum (ruled out)	Angiodysplasia (suspected)	Jejunal submucosal mass	Upper GI bleed	Lower GI bleed	Peptic ulcer disease	Gastritis	Mallory-Weiss tear	Esophagitis	Inflammatory bowel disease	Meckel's diverticulum	Angiodysplasia	Hemobilia
35934869	A 73-Year-Old Man with an Incidental Diagnosis of Deltoid Intramuscular Myxoma Following a History of Trauma	10.12659/AJCR.936654	Intramuscular myxoma			Rotator cuff tear	Intramuscular myxoma	Glenohumeral joint arthritis	Paroxysmal kinesigenic dyskinesia	Cervical neural foraminal stenosis	Lumbar neural foraminal stenosis	Hematoma	Tendinosis	Subluxation	Fatty infiltration	Intramuscular Myxoma	Rotator Cuff Tear (Full Thickness)	Glenohumeral Joint Arthritis	Humeral Head Subluxation	Paroxysmal Kinesigenic Dyskinesia (Past Diagnosis)	Cervical and Lumbar Neural Foraminal Stenosis (Past Diagnosis)	Rotator Cuff Tendinopathy	Possible Hematoma (4 years prior presentation)	Spinal Degenerative Changes	Peripheral Nerve Impingement (Left Arm)	Rotator cuff tear	Adhesive capsulitis	Calcific tendinitis	Subacromial bursitis	Impingement syndrome	Glenohumeral arthritis	Cervical radiculopathy	Thoracic outlet syndrome	Myositis ossificans	Neoplasm
35933583	Case Report of Bifid Ureter with a Blind Ending: Surgical Laparoscopic Management	10.12659/AJCR.936311	Bifid ureter with blind ending			Ureteral duplication (Ureter Bifidus)	Microscopic hematuria	Recurrent urinary tract infections (UTIs)	Ureteral malformation (previous diagnosis)	Right lower back pain (lumbar pain)	Asymptomatic pyuria (negative leukocytes in urine)	Unidentified cause of microscopic hematuria	Ureteropelvic junction obstruction (possible)	Ectopic ureter (possible, if blind ending connects outside the bladder)	Ureteral diverticulum (possible)	Ureteral duplication (bifidity)	Ectopic ureter	Ureteral diverticulum	Endometriosis	Pelvic inflammatory disease (PID)	Ureteral calculus (stone)	Chronic pyelonephritis	Interstitial cystitis	Malignant tumor (less likely due to normal renal function and CRP)	Urothelial cell carcinoma (less likely due to normal renal function and CRP)	Ureteral duplication	Ureteral stricture	Ureterocele	Urolithiasis	Bladder cancer	Urinary tract infection	Interstitial cystitis	Pyelonephritis	Renal cell carcinoma	Vesicoureteral reflux
35932113	Adenovirus-Related Fulminant Liver Failure After Kidney Transplantation	10.12659/AJCR.936564	Adeno virus liver failure			Acute Cellular Rejection	Cytomegalovirus (CMV) Infection	BK Virus Infection	Fungal Infection	Post-transplant Lymphoproliferative Disorder (PTLD)	Drug Toxicity	Sepsis	Underlying malignancy	Recurrent FSGS with severe glomerular involvement	Acute on Chronic Allograft Dysfunction (ACOD)	Acute adenoviral hepatitis	Acute cellular rejection	FSGS recurrence	Post-transplant lymphoproliferative disorder (PTLD)	Cytomegalovirus (CMV) infection	Bacterial sepsis	Fungal infection	Mycophenolate mofetil (MMF) toxicity	Tacrolimus toxicity	Sepsis with disseminated intravascular coagulation (DIC)	Acute adenoviral hepatitis	Acute cellular rejection	FSGS recurrence	Apheresis reaction	Rituximab reaction	Hyperkalemia	Sepsis	Hemodynamic instability	Liver failure	Kidney failure
35927927	A 24-Year-Old Man Presenting with Lung Metastases from a Primary Retroperitoneal Extragonadal Choriocarcinoma	10.12659/AJCR.936288	Retroperitoneal choriocarcinoma			Testicular germ cell tumor	Pulmonary embolism	Metastatic cancer	Sarcoma	Lymphoma	Interstitial lung disease	Pneumonia	Pulmonary metastasis from an unknown primary	Alveolar hemorrhage syndrome	Pleuritis	Metastatic germ cell tumor	Pulmonary embolism with pneumonia	Pleural effusion with trapped lung	Mycobacterium tuberculosis	Histoplasmosis	Sarcoidosis	Langerhans cell histiocytosis	Choriocarcinoma	Lymphoma	Wegener's granulomatosis	Lymphoma	Metastatic cancer	Hematoma	Infection	Myositis	Spinal stenosis	Angina	Costochondritis	Pancreatitis	Pneumonia
35923086	Odontogenic Keratocyst: The Dos and Don'ts in a Clinical Case Scenario	10.12659/AJCR.936641	Odontogenic keratocyst			Dentigerous cyst	Keratocyst odontogenic tumor	Calcifying odontogenic cyst	Odontogenic myxoma	Central giant cell granuloma	Ameloblastoma	Squamous cell carcinoma	Langerhans cell histiocytosis	Mandibular Brodie's abscess	Osteomyelitis	Dentigerous cyst	Keratocyst odontogenic tumor	Odontogenic myxoma	Calcifying odontogenic cyst	Ameloblastoma	Central giant cell granuloma	Fibrous dysplasia	Cherubism	Cystic ameloblastoma	Odontogenic fibroma	Dentigerous cyst	Periapical abscess	Traumatic bone cyst	Ameloblastoma	Radicular cyst	Inflammatory papillary cyst of the salivary gland	Lateral periodontal cyst	Aneurysmal bone cyst	Ossifying fibroma	Myositis ossificans
35918872	A Case of Lymphomatoid Granulomatosis in a Lymph Node with Unique Clinical and Histopathologic Features	10.12659/AJCR.936862	Lymphomatoid granulomatosis			Epstein-Barr virus associated lymphoproliferative disease (EBV-LPD)	Lymphoma	Meningitis	Pneumonia	Acute kidney injury	Lactic acidosis	Pancytopenia	Hyperkalemia	Hyponatremia	Diabetes mellitus type II	Encephalopathy (due to HIV or other causes)	Community-acquired pneumonia (CAP)	Methicillin-resistant Staphylococcus aureus (MRSA) bacteremia	Lactic acidosis	Acute kidney injury (AKI)	Hodgkin's lymphoma recurrence	Epstein-Barr virus (EBV) Lymphoproliferative Disease (LPD)	Cytomegalovirus (CMV) infection (less likely due to negative workup)	Toxoplasmosis (less likely due to negative workup)	Cryptococcal meningitis (less likely due to negative workup)	Pneumonia	HIV-related opportunistic infection	Acute kidney injury	Lactic acidosis	Altered mental status	MRSA	Lymphoma recurrence	HIV-related dementia	Diabetes-related complications	Hepatitis C-related complications
35915577	Hepatic Portal Venous Gas: A Potentially Lethal Sign Demanding Urgent Management	10.12659/AJCR.937197	Hepatic portal venous gas			Acute diverticulitis	Perforation	Sepsis	Peritonitis	Volvulus	Small bowel obstruction	Necrotizing enterocolitis	C difficile colitis	Ischemic colitis	Pseudomembranous colitis	Acute Diverticulitis with abscess formation	Perforation (secondary to diverticulitis or sigmoidoscopy)	Sepsis	Small bowel obstruction	Abdominal Abscess (pelvic)	Surgical Site Infection	Pneumonia (potential aspiration due to vomiting)	Urinary Tract Infection (possible due to urinary catheterization)	Cardiac Dysrhythmia (due to electrolyte imbalance or sepsis)	Acute Kidney Injury (potential complication due to sepsis or medications)	Diverticulitis	Proctocolitis	Neoplasm	Perforated diverticulum	Appendicitis	Inflammatory bowel disease	Ischemic colitis	Mesenteric ischemia	Carcinomatosis	Sepsis
35913898	Intracranially Extended Sinonasal Undifferentiated Carcinoma: A Case Report and Literature Review	10.12659/AJCR.935876	Sinonasal undifferentiated carcinoma			Sinonasal undifferentiated carcinoma (SNUC) recurrence	Nuchal pain syndrome	Intracranial infection	Epidural abscess	Subgaleal empyema	Sepsis	Frontal lobe abscess	Meningitis	Radiation necrosis	Cerebritis	Sinonasal undifferentiated carcinoma (SNUC) recurrence	Meningitis	Epidural abscess	Brain abscess	Encephalitis	Cavernous sinus thrombosis	Cerebritis	Intracranial metastasis	Radiation necrosis	Fungal infection	Sinonasal undifferentiated carcinoma	Meningioma	Glioblastoma multiforme	Pituitary tumor	Craniopharyngioma	Metastatic cancer	Lymphoma	Sarcoma	Abscess	Infection
35909261	Diagnosis and Management of Postpartum Retroperitoneal Hematoma: A Report of 3 Cases	10.12659/AJCR.935787	Retroperitoneal hematoma			Postpartum hemorrhage	Pelvic hematoma	Retroperitoneal hematoma	Uterine rupture	Perineal hematoma	Vulvar hematoma	Blood dyscrasias	Thrombocytopenia	Disseminated intravascular coagulation	Ectopic pregnancy (although less likely due to delivery)	Postpartum hemorrhage	Retroperitoneal hematoma	Pelvic floor muscle tear	Uterine rupture	Vaginal hematoma	Pelvic organ injury	Coagulopathy	Disseminated intravascular coagulation (DIC)	Ectopic pregnancy (although unlikely due to delivery)	Pelvic inflammatory disease (PID)	Postpartum hemorrhage	Postpartum hematoma	Vaginal wall hematoma	Right posterolateral wall hematoma	Shoulder dystocia	Grade II laceration	Anemia	Induration	Transvaginal ultrasound	CT angiography
35908172	Diagnosis and Treatment Course of Insulinoma Presenting as Hypoglycemia Unawareness Using a Factory-Calibrated Continuous Glucose Monitoring System	10.12659/AJCR.936723	insulinoma			Insulinoma	Nesidioblastosis	Factitious Hypoglycemia	Non-insulinoma pancreatogenous hypoglycemia syndrome (NIPHS)	Autoimmune Hypoglycemia	Medication-Induced Hypoglycemia	Critical Illness (given liver function abnormalities)	Alcohol-related Hypoglycemia	Post-Gastric Bypass Hypoglycemia	Idiopathic Hypoglycemia	Pancreatic insulinoma: The presence of a suspected pancreatic mass and high fasting insulin levels raise suspicion for a tumor secreting insulin.	Nesidioblastosis: This is a rare condition where abnormal pancreatic islets cause excessive insulin production.	Insulin Autoimmune Syndrome (IAS): Although the anti-insulin antibody test was negative, further investigation might be needed to rule out this possibility.	Factitious hypoglycemia: Self-induced hypoglycemia can occur due to excessive insulin intake.	Non-Insulinoma Tumor-Induced Hypoglycemia (NI-TH): Certain tumors outside the pancreas can produce insulin-like substances.	Congenital Hyperinsulinism (CHI): This is a rare genetic disorder causing excessive insulin production.	Hepatic Dysfunction: Although the patient's liver function wasn't severely abnormal, further investigation might be needed.	Inborn Errors of Metabolism: Certain genetic disorders can affect glucose metabolism.	Autoimmune Disorders: Some autoimmune conditions can affect insulin production or action.	Other Endocrinopathies: Conditions affecting other hormone-producing glands might play a role.	Insulinoma	Non-insulinoma pancreatogenous hypoglycemia (NIPH)	Hyperinsulinemic hypoglycemia	Functional hyperinsulinism	Insulin-secreting tumor
35906763	Atypical Splenic Abscesses Due to Clostridioides difficile	10.12659/AJCR.936528	splenic abscesses			Splenic abscess	Malignant lymphoma	Plasmacytoma	Sarcoidosis	Metastatic tumors	Infectious endocarditis	Colonic adenocarcinoma	Chronic gastritis	IgA lambda monoclonal gammopathy	IgG lambda monoclonal gammopathy	Malignant lymphoma	Plasma cell myeloma	Metastatic carcinoma (given the colon cancer)	Splenic abscess (confirmed by surgery)	Sarcoidosis	Infectious endocarditis (ruled out by echocardiography)	Autoimmune hemolytic anemia (possible due to elevated LDH, not mentioned in the case)	Amyloidosis (possible due to elevated CRP, not mentioned in the case)	Large infarct (possible due to past medical history)	Splenic lymphoma (although less likely due to negative bone marrow biopsy)	Infectious endocarditis	Malignant lymphoma	Plasmacytoma	Sarcoidosis	Metastatic tumors	Abscesses due to other causes	Chronic gastritis	Gastric ulcer scar	Adenocarcinoma of the colon	C. difficile infection
35905036	Systemic Brucellosis with Arrhythmogenic Cardiac Inflammatory Pseudotumor	10.12659/AJCR.935259	Brucellosis	cardiac inflammatory pseudotumor		Idiopathic ventricular tachycardia	Scar-related arrhythmia	Cardiac tumor	Disseminated sarcoidosis	Inflammatory pseudotumor	Toxoplasmosis	Aspergillosis	Pneumocystis jirovecii pneumonia	Brucellosis	Systemic lupus erythematosus	Idiopathic ventricular tachycardia	Scar-related arrhythmia	Cardiac tumor	Disseminated sarcoidosis	Myocarditis	Toxoplasmosis	Aspergillosis	Pneumocystis Carinii pneumonia	Brucellosis	Systemic lupus erythematosus	Idiopathic VT	Scar-related arrhythmia	Disseminated sarcoidosis	Cardiac tumor	Myocarditis	Infection	Brucellosis	Toxoplasmosis	Aspergillus	Pneumocystis carinii
35903030	Endodontic Management of a Fused Mandibular Third Molar with Supernumerary Tooth Using Cone-Beam Computed Tomography: A Case Report	10.12659/AJCR.937224	Symptomatic irreversible pulpitis with symptomatic apical periodontitis			Acute apical periodontitis	Pulpitis	Pericoronitis	Alveolar osteitis	Abscess	Cellulitis	Fractured tooth	Caries	Sinusitis	Trigeminal neuralgia	Acute apical periodontitis	Acute irreversible pulpitis	Cracked tooth syndrome	Pericoronitis	Tooth abscess	Osteomyelitis	Trigeminal neuralgia (mandibular branch)	Temporomandibular joint dysfunction	Atypical odontalgia	Myofascial pain syndrome	Pericoronatitis	Apical periodontitis	Osteoitis	Sinusitis	Myositis	Temporomandibular joint disorder	Neuralgia	Arthritis	Infection	Trigeminal neuralgia
35898118	Aortic Intramural Hematoma in a Female Patient During Sexual Intercourse	10.12659/AJCR.936167	Aortic intramural hematoma			Aortic Intramural Hematoma	Acute Coronary Syndrome (ACS)	Pulmonary Embolism (PE)	Myocardial Infarction (MI)	Costochondritis	Pneumothorax	Esophageal Rupture	Aortic Dissection	Musculoskeletal chest pain	Pericarditis	Aortic Intramural Hematoma (AMI)	Aortic Dissection	Spontaneous Coronary Artery Dissection (SCAD)	Myocardial Infarction (Heart Attack)	Pulmonary Embolism (PE)	Tension Pneumothorax	Esophageal Rupture (Boerhaave Syndrome)	Costochondritis	Musculoskeletal strain of the chest wall	Acute Pericarditis	Aortic dissection	Acute myocardial infarction	Pulmonary embolism	Pneumonia	Pericarditis	Myocarditis	Esophageal rupture	Gastric ulcer	Cholecystitis	Pancreatitis
35895579	Fatal Sequelae of Reperfusion Injury in Postoperative Gastric Bypass	10.12659/AJCR.936270	Phlegmasia cerulea dolens			Pulmonary embolism	Deep vein thrombosis	Acute respiratory failure	Acute kidney injury	Cardiac arrest	Gastroesophageal reflux disease	Hiatal hernia	Lactic acidosis	Acidosis	Hyperlipidemia	Deep Vein Thrombosis (DVT)	Pulmonary Embolism (PE) - though ruled out by CT scan	Sepsis	Acute Kidney Injury (AKI)	Acute Respiratory Distress Syndrome (ARDS)	Cardiac Arrest (cause unknown)	Gastroesophageal Reflux Disease (GERD) complications	Hiatal Hernia complications	Surgical Complications (from recent surgery)	Underlying medical conditions (worsening of pre-existing conditions)	Left iliac and femoral venous thrombosis	Cardiopulmonary arrest	Acute hypoxic respiratory failure	Acute renal failure	Acidosis	Pulmonary embolism	Sepsis	Thromboembolism	Venous insufficiency	Deep vein thrombosis
35891595	Hypoprothrombinemia During Cefmetazole Treatment: A Case Report	10.12659/AJCR.936712	Drug induced hypoprothrombinemia			Diverticulitis	Urinary tract infection	Appendicitis	Pelvic inflammatory disease	Peritonitis	Cholecystitis	Pneumonia	Cellulitis	Dehydration	Acute kidney injury	Diverticulitis	Lower gastrointestinal bleeding	Hypoprothrombinemia	Vitamin K deficiency	Acute kidney injury (potential)	Nosocomial infection	Pneumonia (less likely due to normal breath sounds)	Urinary tract infection (less likely due to no mention of urinary symptoms)	Underlying malignancy (less likely due to no prior mention)	Medication induced complication (due to high dose CMZ)	Diverticulitis with perforation	Diverticulitis with abscess	Diverticulitis with fistula	Diverticulitis with peritonitis	Diverticulitis with sepsis	Liver disease	Kidney disease	Coagulopathy	Gastrointestinal bleeding	Malignancy
35881563	Mass-Forming Gastric Heterotopia of the Rectum: A Series of 3 Cases from a Single Tertiary Health Center	10.12659/AJCR.936631	Rectal gastric heterotopia			Rectal gastric heterotopia	Tubular adenoma	Inflammatory bowel disease (IBD)	Microscopic colitis	Collagenous colitis	Lymphocytic colitis	Infectious colitis	Ischemic colitis	Diverticulitis	Crohn's disease	Rectal cancer	Inflammatory bowel disease (IBD) like Crohn's disease or ulcerative colitis	Gastric heterotopia (presence of gastric tissue in the rectum)	Colonic polyps (including the diagnosed tubular adenoma)	Chronic diarrhea with blood (hematochezia)	Nodular lymphoid hyperplasia (past diagnosis, might be relevant)	Hypercholesterolemia (high cholesterol)	Proximal septal hypertrophy (abnormal thickening of the heart wall)	Gastrointestinal stromal tumor (GIST)	Ulcerative proctitis (inflammation of the rectum)	Inflammatory bowel disease (IBD)	Colon cancer	Diverticulosis	Hemorrhoids	Anal fissure	Infectious colitis	Ischemic colitis	Malignancy of the rectum	Polyps	Gastric heterotopia
35879878	Pneumocystis jirovecii Pneumonia with a Normal Early Chest Radiography and Complicated with Drug-Induced Immune Hemolytic Anemia: A Case Report	10.12659/AJCR.936278	Pneumonitis Jirovecii pneumonia			Pulmonary Tuberculosis	HIV infection	Worm infestation	Neoplasm (cancer)	Bacterial infection (unspecified)	Fungal infection (unspecified)	Parasitic infection (unspecified)	Autoimmune disease (unspecified)	Medication side effect (unspecified)	Undiagnosed condition	Pulmonary Tuberculosis (initial working diagnosis)	HIV (Human Immunodeficiency Virus)	Worm Infestation	Neoplasm (Cancer)	Viral Hepatitis	Pneumonia (based on new symptoms)	Cytomegalovirus (CMV) infection (opportunistic infection in HIV)	Pneumocystis jiroveci pneumonia (PJP) (another opportunistic infection in HIV)	Bacterial pneumonia	Sepsis (due to potential secondary infection)	Pulmonary tuberculosis	HIV	Worm infestation	Neoplasm	Pneumonia	Asthma	Bronchitis	Lung cancer	Cystic fibrosis	Sarcoidosis
35877597	A Case of Acute Non-ST Elevation Myocardial Infarction Later Revealed by Contrast-Enhanced Computed Tomography	10.12659/AJCR.936891	Non-ST elevated myocardial infarction			Acute coronary syndrome (ACS)	Subarachnoid hemorrhage (SAH)	Esophageal perforation	Aortic dissection	Pulmonary embolism (PE)	Acute pancreatitis	Pneumothorax	Myocardial contusion	Pericarditis	Costochondritis	Myocardial infarction (MI) with atypical presentation	Aortic dissection	Pulmonary embolism (PE)	Acute pancreatitis	Musculoskeletal pain	Cholecystitis	Gastritis or Peptic ulcer disease	Herpes Zoster	Costochondritis	Esophageal spasm	Acute coronary syndrome (ACS)	Aortic dissection	Pulmonary embolism	Acute pancreatitis	Peptic ulcer disease	Cholecystitis	Kidney stones	Appendicitis	Uterine sarcoma	Other causes of chest pain
35871772	Isolated Anemia in a 69-Year-Old Man with HIV-1: Features of Pure Red Cell Aplasia Mediated by Chronic Parvovirus-B19 Infection	10.12659/AJCR.936445	Parvovirus-B19 pure red cell aplasia			HIV/AIDS	Parvovirus B19 infection	Iron deficiency anemia (chronic blood loss)	Gastrointestinal malignancy (esophageal, gastric, colon cancer)	Ischemic colitis	Hookworm infection	Chronic kidney disease	Myelodysplasia (bone marrow disorder)	Undiagnosed autoimmune disease	Primary bone marrow failure (aplastic anemia)	HIV/AIDS	Parvovirus B19 infection	Bone marrow failure syndromes	Gastrointestinal blood loss (investigated but potentially missed)	Chronic inflammatory disease	Kidney disease (less likely due to normal renal function tests)	Vitamin/nutritional deficiencies (ruled out by normal B12, folate levels)	Underlying malignancy (ruled out by initial workup)	Alcoholic liver disease (partially supported by mild cholestatic abnormalities)	Other infectious diseases (ruled out by normal serologies for common infections)	HIV-1/AIDS	Parvovirus B19 infection	Chronic kidney disease	Liver disease	Autoimmune hemolytic anemia	Thalassemia	Sickle cell disease	Myelodysplastic syndrome	Lymphoma	Leukemia
35867626	Thoracic Duct Embolization for Delayed Chyle Leak After Lewis-Tanner Esophagectomy	10.12659/AJCR.936590	Chyle leak			Esophageal adenocarcinoma	Chylothorax	Malnutrition	Lymphoedema	Pleural effusion	Atelectasis	Hyponatremia	Hypoalbuminemia	BUN elevation	Abdominal effusion	Chylothorax	Malignant pleural effusion	Pneumonia	Liver failure	Peritonitis	SBO (Small bowel obstruction)	Sepsis	Pancreatitis	Pulmonary embolism	Acute kidney injury	Esophageal adenocarcinoma	Chylous pleural effusion	Chyle leak	Hypoalbuminemia	Hyponatremia	Hypertriglyceridemia	Mediastinal shift	Atelectasis	Ground-glass opacity	Fistula
35864727	Multidrug-Resistant Klebsiella pneumoniae in a Patient with SARS-Cov-2 Pneumonia in an Intensive Care Unit in Guayaquil, Ecuador: A Case Report	10.12659/AJCR.936498	SARS-COV2 pneumonia associated to multiresistant Klebsiella pneumoniae			COVID-19 (initial negative test followed by positive test with respiratory symptoms)	Viral pneumonia (non-COVID viral infection causing respiratory symptoms)	Bacterial pneumonia (secondary infection after viral illness)	Dengue fever (endemic in Ecuador, can cause fever, myalgia, and malaise)	Chikungunya fever (another mosquito-borne illness with similar symptoms)	Zika virus infection (possible due to location and potential overlap with symptoms)	Leptospirosis (bacterial infection with fever, myalgia, and potential respiratory issues)	West Nile virus (less common but possible cause of fever and malaise)	Endemic fungal pneumonia (histoplasmosis or coccidioidomycosis depending on location)	Mycoplasma pneumonia (atypical pneumonia with cough and potential systemic symptoms)	Viral pneumonia: Symptoms like fever, malaise, respiratory issues align with viral infections.	Bacterial pneumonia: Later positive cultures for Klebsiella pneumoniae support this possibility.	Mycoplasma pneumonia: Atypical pneumonia caused by Mycoplasma can mimic viral symptoms.	Legionnaires' disease: Similar symptoms occur, requiring specific tests for confirmation.	H influenzae pneumonia: Another bacterial cause of pneumonia, especially in adults with weak immunity.	Community-acquired pneumonia (CAP): A general term encompassing various bacterial pneumonias.	West Nile virus infection: Fever, malaise, and neurological issues can be present.	Dengue fever: Endemic in Ecuador, fever, myalgia, and rash are characteristic.	Chikungunya fever: Fever, joint pain, and rash are common symptoms.	Malaria: Less likely due to the location, but possible with travel history.	COVID-19	Bacterial pneumonia	Viral pneumonia	Influenza	Myositis	Polyarthralgia	Sinusitis	Pharyngitis	Tonsillitis	Laryngitis
35862296	A Sharp Right Turn: A Case of Aortic to Right Atrial Fistula During Transcatheter Aortic Valve Replacement	10.12659/AJCR.936749	fistula			Aortic Stenosis	Aortic Insufficiency	Coronary Artery Disease	Heart Failure	Diastolic Dysfunction	Peripheral Vascular Disease	Aortic Root Hematoma	Tricuspid Valve Regurgitation	Right Ventricular Dysfunction	Pericardial Disease	Aortic Stenosis	Aortic Insufficiency	Coronary Artery Disease	Heart Failure	Peripheral Vascular Disease	Arrhythmia	Pulmonary Disease	Pneumonia	Chronic Obstructive Pulmonary Disease (COPD)	Myocardial Infarction	Aortic stenosis	Aortic insufficiency	Left ventricular hypertrophy	Heart failure	Coronary artery disease	Myocardial infarction	Pericarditis	Valvular heart disease	Cardiomyopathy	Pulmonary embolism
35859349	A 77-Year-Old Man with Heparin-Induced Aldosterone Suppression Causing Hyperkalemia	10.12659/AJCR.937017	Heparin induced aldosterone suppression	heparin induced hyperkalemia		Acute kidney injury	Chronic kidney disease	Pulmonary embolism	Respiratory failure	COVID-19	Acute heart failure	Hyperkalemia	Deep vein thrombosis	Acute respiratory distress syndrome	Cardiac ischemia	COVID-19 pneumonia with acute respiratory distress syndrome (ARDS)	Acute heart failure due to chronic kidney disease/acute kidney injury	Pulmonary embolism	Deep vein thrombosis (DVT)	Acute kidney injury (worsening of pre-existing condition)	Electrolyte imbalance (hyperkalemia)	Nosocomial infection (hospital-acquired infection)	Drug-induced complications (potential side effects from tocilizumab)	Underlying malignancy (progression of renal cancer)	Acute on chronic respiratory failure	Acute respiratory distress syndrome (ARDS)	Community-acquired pneumonia (CAP)	Pneumonia due to SARS-CoV-2	Pulmonary embolism (PE)	Acute kidney injury (AKI)	Hyperkalemia	Hypernatremia	Hypoxia	Hypoglycemia	Hyperthyroidism
35854634	A 68-Year-Old Woman Presenting with Recurrent Abdominal Pain and a Diagnosis of a Presacral Retroperitoneal Benign Schwannoma that Mimicked an Ovarian Tumor on Pelvic Magnetic Resonance Imagining	10.12659/AJCR.935985	Presacral retroperitoneal benign schwannoma			Subserosal pedunculated fibroma	Ovarian fibrothecoma	Retroperitoneal sarcoma	Sacral mass	Presacral tumor	Pelvic mass	Ovarian cancer	Endometriosis	Dermoid cyst	Presacral schwannoma	Presacral Schwannoma	Retroperitoneal sarcoma	Ovarian cancer	Metastatic cancer	Leiomyoma	Endometrioma	Dermoid cyst	Pelvic inflammatory disease	Diverticulitis	Femoral nerve entrapment	Ovarian fibrothecoma	Retroperitoneal sarcoma	Histiocytoma	Leiomyoma	Granulosa cell tumor	Fibrosarcoma	Ovarian cystadenoma	Ovarian cystadenocarcinoma	Ovarian teratoma	Ovarian carcinoid tumor
35852985	Stenotrophomonas maltophilia Infection Associated with COVID-19: A Case Series and Literature Review	10.12659/AJCR.936889	Stenotrophomonas maltophilia blood stream infection			COVID-19	Stenotrophomonas maltophilia pneumonia	Acute exacerbation of interstitial lung disease	Systemic lupus erythematosus flare	Rheumatoid arthritis flare	Prednisolone-induced adrenal insufficiency	Drug-induced liver injury	Nosocomial pneumonia	Bacterial sepsis	Cytomegalovirus infection	COVID-19	Bacterial Pneumonia (caused by Stenotrophomonas maltophilia)	Acute Exacerbation of Interstitial Lung Disease (associated with underlying Interstitial Pneumonia)	Systemic Lupus Erythematosus (SLE) flare	Sepsis	Nosocomial pneumonia (hospital-acquired pneumonia)	Urinary Tract Infection (UTI)	Meningitis	Endocarditis	Cytomegalovirus (CMV) infection	COVID-19	Systemic lupus erythematosus (SLE)	Rheumatoid arthritis (RA)	Liver cirrhosis	Interstitial pneumonia	Stenotrophomonas maltophilia	Pneumonia	Tuberculosis	Acute respiratory distress syndrome (ARDS)	Sepsis
35851056	Atlantoaxial Subluxation Secondary to SARS-CoV-2 Infection: A Rare Orthopedic Complication from COVID-19	10.12659/AJCR.936128	Atlantoaxial subluxation			Cervical spondylosis	Myofascial pain syndrome	Radiculopathy	Osteoarthritis	Metastatic cancer	Spinal stenosis	Fracture	Pinched nerve	Cervical radiculitis	Temporomandibular joint disorder	Cervical Spondylosis	Degenerative Disc Disease	Myofascial Pain Syndrome	Metastatic Cancer	Osteoporosis	Atlantoaxial Subluxation	Spondylitis	Post-Herpetic Neuralgia	Fibromyalgia	Nerve Compression Syndrome	Cervical spondylosis	Osteoarthritis	Cervical disc herniation	Arthritis	Fibromyalgia	Myositis	Thyroiditis	Infection	Neoplasm	Vascular disorder
35849548	A Case of a Rare Parathyroid Hormone (PTH)-Producing Neuroendocrine Tumor	10.12659/AJCR.935783	Neuroendocrine carcinoma			Recurrent mesenteric carcinoid tumor	Paraneoplastic syndrome	Hypercalcemia	Mediastinal mass	Parathyroid adenoma (ruled out by pathology)	Primary parathyroid neoplasm (ruled out by pathology)	Thyroid medullary carcinoma (ruled out by pathology)	Malignant neuroendocrine tumor	Neuroendocrine carcinoma	Metastatic carcinoid tumor	Recurrent grade 1 neuroendocrine tumor	Metastatic neuroendocrine tumor	Paraneoplastic syndrome	Hypercalcemia	Primary hyperparathyroidism (ruled out by pathology)	Malignant neoplasm of unknown primary (ruled out by pathology)	Carcinoid syndrome	Zollinger-Ellison syndrome (possible due to PTH production by tumor)	Multiple endocrine neoplasia (MEN) syndrome (less likely due to negative staining for specific markers)	Malignant gastrointestinal stromal tumor (GIST) (less likely due to specific tumor characteristics)	PTH-producing paraneoplastic syndrome	Metastatic carcinoid tumor	Hyperparathyroidism	Primary parathyroid adenoma	Thyroid medullary carcinoma	Carcinoid syndrome	Malignant neuroendocrine tumor	Metastatic neuroendocrine tumor	Secondary hyperparathyroidism	Primary hyperparathyroidism
35844076	Trust the Process: Prolonged Babesia Parasitemia in an Elderly Man with Asplenia from the American Midwest	10.12659/AJCR.936326	Babesia microti infection			Lyme disease	Babesiosis	Sepsis	Urinary tract infection	Pneumonia	Cellulitis	Meningitis	Endocarditis	Osteomyelitis	Skin and soft tissue infection	Babesiosis	Lyme disease	Sepsis	Atypical infection	Medication reaction	Inflammatory bowel disease	Autoimmune hepatitis	Intracranial hemorrhage (due to fall)	Underlying malignancy	Myocardial infarction (considering past medical history)	Lyme disease	Babesiosis	Rocky Mountain spotted fever	Ehrlichiosis	Anaplasmosis	Human granulocytic anaplasmosis	Human monocytic ehrlichiosis	Powassan virus encephalitis	Alpha-gal syndrome	Bartonellosis
35842751	A 46-Year-Old Thai Woman with Secondary Acquired Pure Red Cell Aplasia Due to Treatment with Recombinant Erythropoietin While on Dialysis for End-Stage Renal Disease Who Recovered Following ABO-Incompatible Kidney Transplantation	10.12659/AJCR.935451	Pure red cell aplasia (PRCA) undergoing ABO-incompatible kidney transplantation			Lupus nephritis	Systemic lupus erythematosus	End stage kidney disease	Anemia	Erythropoietin resistance	Pure red cell aplasia	Mycophenolate mofetil toxicity	Cyclophosphamide toxicity	Bone marrow suppression	Medications side effect	Pure red cell aplasia (PRCA)	Lupus nephritis flare	Myelodysplastic syndrome (MDS)	Vitamin deficiency (e.g., B12, folate)	Medication-induced bone marrow suppression	Occult malignancy	Viral infection (other than Parvovirus B19)	Infiltration of bone marrow (e.g., lymphoma)	Underlying autoimmune process	Uremia	Aplastic anemia	Myelodysplastic syndrome	Chronic kidney disease	Lupus nephritis	Anemia of chronic disease	Iron deficiency anemia	Folate deficiency anemia	Vitamin B12 deficiency anemia	Hemochromatosis	Thalassemia
35841139	Endoscopic Mucosal Incision to Remove a Fish Bone Completely Embedded Under the Esophageal Mucosa: A Case Report and Literature Review	10.12659/AJCR.936773	fish bone aspiration			Pharyngitis	Tonsillitis	Esophagitis	Gastroesophageal reflux disease (GERD)	Fish allergy	Scombroid poisoning	Hiatal hernia	Dysphagia	Aspiration pneumonia	Myocardial infarction	Esophageal injury (possible allergic reaction to fish)	Pharyngitis (inflammation of the pharynx)	Tonsillitis (inflammation of the tonsils)	Gastroesophageal reflux disease (GERD)	Muscle strain in the throat	Medication side effects	Dental abscess	Anxiety	Psychogenic pain	Normal aging process	Fish bone stuck in throat	Pharyngeal infection	Esophageal inflammation	Allergic reaction to salmon	Gastroesophageal reflux disease (GERD)	Heartburn	Sore throat	Strep throat	Mononucleosis
35836357	Severe Electrolyte Disturbances Due to Proton Pump Inhibitor Therapy: An Underrecognized Problem with Potentially Severe Sequelae	10.12659/AJCR.936893	Convulsions and confusion due to electrolyte disturbances	proton pump inhibitors induced microscopic colitis?		Chronic diarrhea	Acute kidney injury	Hypokalemia	Hypomagnesemia	Hypocalcemia	Microcytic colitis	Epilepsy	Electrolyte imbalance	Vitamin B12 deficiency (possible)	Zollinger-Ellison syndrome (possible)	Microscopic colitis	Chronic diarrhea (cause unspecified)	Acute kidney injury (possible link to medication)	Electrolyte imbalance (hypomagnesemia, hypokalemia, hypocalcemia)	Vitamin deficiencies (potential link to chronic diarrhea)	Seizure disorder (possible link to electrolyte imbalance)	Medication-induced adverse effects (potential link to PPI use)	Autoimmune conditions (e.g., thyroid issues, psoriasis)	Underlying gastrointestinal issues (e.g., undiagnosed intolerance)	Neurological conditions (investigated but ruled out in this case)	Magnesium deficiency	Hypoparathyroidism	Stomach cancer	Irritable bowel syndrome	Celiac disease	Crohn's disease	Ulcerative colitis	Whipple's disease	Addison's disease	Zollinger-Ellison syndrome
35831983	Lumbar Spinal Epidural Capillary Hemangioma: A Case Report and Literature Review	10.12659/AJCR.936181	Spinal capillary hemangioma			Cauda equina syndrome	Lumbar spinal stenosis	Spinal tumor	Endocauda equina tumor	Sacral schwannoma	Lumbosacral plexopathy	Meningioma	Neurofibroma	Hemangioma	Lymphoma	Lumbar Spinal Epidural Hemangioma	Lumbar Disc Herniation	Spinal Stenosis	Cauda Equina Syndrome	Sciatica	Lumbar Spondylosis	Sacral Radiculopathy	Peripheral Neuropathy	Myofascial Pain Syndrome	Lumbar Muscle Strain	Lumbar disc herniation	Spinal stenosis	Lymphoma	Metastatic tumor	Epidural abscess	Herniated disc	Neurofibroma	Schwannoma	Meningioma	Lipoma
35830369	Whistling Scrotum: An Unusual Presentation of Pneumomediastinum in the Setting of an Open Scrotal Wound	10.12659/AJCR.936441	Pneumoscrotum			Pneumomediastinum	Recurrent epididymitis	Pneumothorax	Surgical site infection	Scrotal wound dehiscence	Diabetes	Coronary artery disease	Facial edema	Leukocytosis	Dyspnea	Pneumomediastinum	Bilateral Pneumothorax	Recurrent Epididymitis	Scrotal Wound Dehiscence	Subcutaneous emphysema	Coronary Artery Disease (pre-existing)	Facial Edema	Dyspnea	Leukocytosis	Emphysema (possible)	Bilateral pneumothorax	Pneumomediastinum	Subcutaneous emphysema	Tension pneumothorax	Traumatic pneumothorax	spontaneous pneumothorax	Barotrauma	Asthma	COPD	Pneumonia
35821628	Esophagopericardial Fistula and Pneumopericardium as a Complication of Pulmonary Vein Isolation in a 62-Year-Old Man with Atrial Fibrillation: A Case Report	10.12659/AJCR.936315	Pneumopericardium			Pericarditis	Pulmonary embolism	Myocardial infarction	Heart failure	Pneumonia	Pleurisy	Costochondritis	Esophageal spasm	Pulmonary edema	Rebound pericarditis	Pericarditis	Pulmonary embolism	Pneumonia	Pneumothorax	Myocardial infarction (less likely due to normal troponin)	Costochondritis	Musculoskeletal chest pain	Gastroesophageal reflux disease (GERD) presenting with chest pain	Anxiety	Shingles (less likely due to no rash reported)	Pericardial effusion	Pneumonia	Acute coronary syndrome	Atrial fibrillation	Pulmonary embolism	Myocardial infarction	Pleurisy	Esophageal spasm	Musculoskeletal chest pain	Anxiety
35819928	Clinical Presentation of Legionella pneumophila Serogroup 1-Associated Pneumonia and Diffuse Alveolar Hemorrhage: A Case Report and Literature Review	10.12659/AJCR.936309	Legionella pneumophila serogroup 1-associated pneumonia and diffuse alveolar hemorrhage			Epstein-Barr virus pneumonia	Acute heart failure	Pulmonary aspergillosis	Pneumocystis jirovecii pneumonia	Bacterial pneumonia	Acute kidney injury	Systemic lupus erythematosus	Sjögren’s syndrome	Drug-induced pneumonitis	Allergic bronchopulmonary aspergillosis	Legionnaires' disease	Pulmonary hemorrhage	Acute respiratory distress syndrome (ARDS)	Sepsis	Allergic pneumonitis	Drug-induced lung injury (DILI)	Pulmonary embolism	Acute heart failure	Nocardia pneumonia	Hospital-acquired pneumonia (HAP)	L. pneumophila	Pneumonia	Streptococcus pneumoniae	Mycoplasma pneumoniae	Cytomegalovirus	Aspergillus	Pneumocystis jerovecii	Viral pneumonia	Bacterial pneumonia	Interstitial lung disease
35816467	Acute Abdomen from Spontaneous Splenic Artery Rupture with Coincidental Metastatic Disease: A Case Report	10.12659/AJCR.936987	Spontaneous splenic artery rupture with coincidental metastatic disease			Splenic artery aneurysm rupture	Internal bleeding (hemoperitoneum)	Cancer of unknown primary	Liver metastases	Lumbar vertebral compression fracture	Anemia	Dehydration	Hypotension	Syncope	Head trauma	Splenic artery aneurysm rupture	Internal bleeding (hemoperitoneum)	Hepatic metastases	Cancer of unknown origin	Vertebral compression fracture	Anemia	Acute kidney injury	Hypovolemia	Hypertension	Syncope	Acute rupture of a splenic artery aneurysm	Disseminated cancer of uncertain etiology	Hypovolemia	L3 vertebral body compression fracture	Abdominal trauma	Hemorrhage	Hypotension	Syncope	Head injury	Hematoma
35811389	A Case Series of Lymphatic Injuries After Suction Lipectomy in Women with Lipedema	10.12659/AJCR.935016	Lymphedema	lipedema		Lipedema	Dercum's disease	Klippel-Trénaunay syndrome	Proteus syndrome	Familial partial lipodystrophy	Meige syndrome	Lymphedema praecox	Cushing's syndrome	Morbid obesity with lipedema-like features	Secondary lymphedema	Lipedema	Dercum's disease	Familial partial lipodystrophy	Klippel-Trénaunay syndrome	Melanoma with atypical presentation	Proteus syndrome	Lymphangioleiomyomatosis	Morbid obesity with disproportionate fat distribution	Secondary lymphedema due to unidentified cause	Liposarcoma	Lymphedema	Lipedema	Dercum's disease	Klippel-Trenaunay syndrome	Sturge-Weber syndrome	Madelung's disease	Angiolipomatosis	Hemangioma	Arterial insufficiency	Venous insufficiency
35810325	Cardiac Tamponade as Initial Presentation of Systemic Lupus Erythematosus in Third-Trimester Pregnancy	10.12659/AJCR.936273	Cardiac tamponade	lupus nephritis	preeclampsia • systemic lupus erythematosus	Pericarditis	Myopericarditis	Preeclampsia	Pulmonary Embolism (PE)	Pericardial effusion	Pleuritis	Anxiety	Depression	Autoimmune disease	Systemic lupus erythematosus (SLE)	Pericarditis	Myopericarditis	Preeclampsia (worsening due to presenting symptoms)	Pulmonary Embolism (though prior CT scan negative)	Costochondritis	Pleuritis	Myocarditis	Pericardial Tamponade	Systemic Lupus Erythematosus (SLE)	Psychosomatic illness	Pericarditis	Myocarditis	Pneumonia	Pulmonary embolism	Costochondritis	Esophageal spasm	Myositis	Tietze syndrome	Pancreatitis	Thoracic aortic dissection
35799414	Recurrent Myocarditis Treated with Intravenous Immune Globulin and Steroids	10.12659/AJCR.935974	myocarditis			Myocarditis	Acute coronary syndrome	Pericarditis	Takotsubo cardiomyopathy	Myocardial infarction	Pulmonary embolism	Aortic dissection	Costochondritis	Pleurisy	Pneumonia	Myocarditis	Pericarditis	Coronary artery spasm	Costochondritis	Pulmonary embolism	Musculoskeletal chest pain	Pneumothorax	Esophageal spasm	Psychogenic chest pain	Myopericarditis	Myocarditis	Pericarditis	Acute coronary syndrome	Takotsubo cardiomyopathy	Arrhythmogenic right ventricular cardiomyopathy	Viral myocarditis	Bacterial myocarditis	Lupus myocarditis	Sarcoidosis myocarditis	Chagas disease myocarditis
35797264	Pancoast Tumor Presenting as Neck Pain in the Chiropractic Office: A Case Report and Literature Review	10.12659/AJCR.937052	Adenocarcinoma of the lung	pancoast tumor		Lung cancer	Tuberculosis	Hereditary elliptocytosis	Pneumothorax	Cervical radiculopathy	Mycobacterium tuberculosis infection	Spinal tuberculosis	Mediastinal lymphadenopathy	Bronchiectasis	Shotty lymph nodes	Mycobacterium tuberculosis infection with spinal involvement	Paraneoplastic syndrome (neurological complications of cancer)	Metastatic cancer (spread from another primary tumor)	Lymphoma (cancer of the immune system)	Brachial plexopathy (damage to the group of nerves that send signals to the arm)	Cervical spondylosis (age-related wear and tear of the cervical spine)	Herniated disc (pressure on a nerve caused by a displaced spinal disc)	Spinal cord compression (severe compression of the spinal cord)	Osteomyelitis (bone infection)	Vascular malformation (abnormal formation of blood vessels)	Tuberculosis	Spinal tuberculosis	Cervical disc protrusion	Pancoast tumor	Metastatic lung cancer	Superior sulcus tumor	Thoracic outlet syndrome	Cervical spondylosis	Myelopathy	Brachial plexopathy
35794813	A 25-Year-Old Saudi Woman with a 2-Year History of Antisynthetase Syndrome with Interstitial Lung Disease Who Commenced Azathioprine Treatment in the Third Trimester of Pregnancy and Had a Successful Birth at Term	10.12659/AJCR.936833	Antisynthetase syndrome			Antisynthetase syndrome	Sjogren's syndrome	Systemic lupus erythematosus (SLE)	Rheumatoid arthritis (RA)	Polymyositis or Dermatomyositis	Idiopathic pulmonary fibrosis (IPF)	Sarcoidosis	Hypersensitivity pneumonitis	Drug-induced pneumonitis	Interstitial lung disease (ILD) unclassifiable	Systemic Lupus Erythematosus (SLE)	Sjogren's Syndrome	Rheumatoid Arthritis (RA)	Idiopathic Inflammatory Myopathies (IIM)	Antiphospholipid Syndrome (APS)	Scleroderma	Sjögren's-like Syndrome with Anti-Ro/SSA antibodies	Drug-induced Lupus	Undifferentiated Connective Tissue Disease (UCTD)	Myositis	Systemic lupus erythematosus (SLE)	Rheumatoid arthritis (RA)	Sjögren's syndrome	Sarcoidosis	Drug-induced interstitial lung disease	Idiopathic pulmonary fibrosis	Hypersensitivity pneumonitis	Chronic eosinophilic pneumonia	Langerhans cell histiocytosis	Cryptogenic organizing pneumonia (COP)
35793273	Clozapine-Induced Myocarditis in a Young Man with Refractory Schizophrenia: Case Report of a Rare Adverse Event and Review of the Literature	10.12659/AJCR.936306	Clozapine-induced myocarditis			Schizophrenia	Psychosis	Clozapine-induced myocarditis	Cardiomyopathy	Heart failure	Tachycardia	Myocarditis	Pericarditis	Takotsubo cardiomyopathy	Eosinophilic myocarditis	Myocarditis	Clozapine-induced cardiomyopathy	Takotsubo cardiomyopathy	Drug-induced eosinophilic pneumonia with cardiac involvement	Acute coronary syndrome (non-ST-segment elevation myocardial infarction)	Acute viral myocarditis	Acute rheumatic fever	Pericarditis	Pulmonary embolism	Myopericarditis	Acute psychosis	Infection	Myocarditis	Cardiomyopathy	Sepsis	Inflammatory cardiomyopathy	Myocarditis	Acute coronary syndrome	Arrhythmia	Thromboembolism
35791273	Unusual Presentation of Perforated Acute Appendicitis: A Case Report	10.12659/AJCR.935405	Perforated appendicitis			Perforated appendix	Intra-abdominal abscess	Bowel perforation	Fecal peritonitis	Sepsis	Liver cirrhosis	MELD score of 30	Child-Pugh class B cirrhosis	End-stage renal disease	Deep vein thrombosis	Perforated appendix with fecal contamination and abscess formation	Bowel perforation from abdominal paracentesis	Large bowel obstruction with secondary perforation and abscess	Necrotizing enterocolitis (NEC)	Diverticulitis with perforation and abscess	Intra-abdominal abscess (source unidentified) with secondary bowel perforation	Small bowel perforation due to peptic ulcer disease	Colorectal cancer with perforation and abscess	Ischemic colitis with perforation and abscess	Spontaneous bacterial peritonitis (SBP) with secondary bowel perforation	Bowel perforation	Appendicitis	Intestinal obstruction	Diverticulitis	Pancreatitis	Cholecystitis	Hepatocellular carcinoma	Liver abscess	Mesenteric ischemia	Sepsis
35787624	Hypokalemic Paresis in a 26-Year-Old Man After Recreational Cannabis Use	10.12659/AJCR.936008	cannabis-induced severe hypokalemia			Guillain-Barré syndrome	Acute transverse myelitis	Critical illness polyneuropathy	Miller Fisher syndrome	Tetanus	Botulism	Polymyositis	Dermatomyositis	Spinal cord infarction	Vertebral osteomyelitis	Guillain-Barré syndrome	Miller Fisher syndrome	Acute inflammatory demyelinating polyneuropathy (AIDP)	Critical illness polyneuropathy	Tick-borne paralytic disease	Botulism	Lead poisoning	Compartment syndrome	Vertebral cord compression	Myasthenia gravis	Hypokalemia	Rhabdomyolysis	Guillain-Barré syndrome	Botulism	Myasthenia gravis	Poliomyelitis	Acute disseminated encephalomyelitis	Transverse myelitis	Spinal cord infarction	Spinal cord tumor
35787602	Diagnostic Challenge of Congenital Chloride Diarrhea and Ulcerative Colitis Overlap in an Adult Misdiagnosed with Bartter Syndrome: Case Report and Literature Review	10.12659/AJCR.936715	Congenital chloride diarrhea			Bartter syndrome	Inflammatory bowel disease-ulcerative colitis (IBD-UC)	Acute kidney injury (AKI)	Electrolyte disturbances	Metabolic alkalosis	Diarrhea	Hematemesis	Perianal abscess	Gastric ulcer	Chronic kidney disease	Recurrent acute kidney injury (AKI)	Chronic diarrhea	End-stage renal disease	Inflammatory bowel disease - Ulcerative colitis (IBD-UC)	Bartter syndrome	Electrolyte imbalances (hypochloremia, hypokalemia)	Metabolic alkalosis	Perianal fistula	Short stature	Hematemesis (vomiting blood)	Bartter syndrome	Inflammatory bowel disease (IBD)	Helicobacter pylori infection	Renal impairment	Acute kidney injury (AKI)	Metabolic alkalosis	Hypokalemia	Hypochloremia	Electrolyte disturbances	Diarrhea
35787598	Non Ischemic Cardiomyopathy in a 54-Year-Old Khat Consuming Yemeni Male Presenting with Worsening Exertional Dyspnea, T Wave Inversions in V5-V6 and Normal Coronary Artery Angiography	10.12659/AJCR.935601	Chronic khat consumption-related non-ischemic cardiomyopathy			Dilated cardiomyopathy (DCM)	Myocarditis	Peripartum cardiomyopathy (unlikely due to male patient)	Arrhythmogenic right ventricular cardiomyopathy (ARVC)	Amyloidosis	Hemochromatosis	Sarcoidosis	Drug-induced cardiomyopathy (khat use)	Chagas disease (less likely due to patient origin)	Acute coronary syndrome (ruled out by LHC)	Dilated cardiomyopathy (DCM)	Myocarditis (viral, idiopathic)	Peripartum cardiomyopathy (if applicable)	Drug-induced cardiomyopathy (though unlikely given negative medications history)	Alcoholic cardiomyopathy (unlikely given non-alcoholic history)	Hemochromatosis	Amyloidosis	Chagas disease (relatively uncommon)	Sarcoidosis	Undiagnosed congenital heart disease	Heart failure	Ischemic cardiomyopathy	Hypertensive cardiomyopathy	Alcoholic cardiomyopathy	Chagas disease	Pericardial effusion	Myocarditis	Aortic stenosis	Mitral regurgitation	Tricuspid regurgitation
35781519	Pleural Effusion as the Initial Presentation of Gastric Adenocarcinoma: A Case Report	10.12659/AJCR.935434	Gastric adenocarcinoma			Acute pulmonary embolism	Hypersensitivity pneumonitis	Gastroesophageal reflux disease (GERD)	Hiatal hernia	Esophageal cancer	Lung cancer (primary or metastatic)	Pleural effusion	Interstitial lung disease	Coronary artery disease (potential due to risk factors)	Medication side effects	Acute pulmonary embolism	Metastatic adenocarcinoma	Hiatal hernia	Hypersensitivity pneumonitis	Gastroesophageal reflux disease (GERD)	Aspiration pneumonia	Esophageal dysphagia	Pleurisy	Atrial fibrillation	Chronic obstructive pulmonary disease (COPD)	Acute pulmonary embolism	Hypersensitivity pneumonitis	Metastatic adenocarcinoma	Esophageal cancer	Gastric cancer	Asbestosis	Sarcoidosis	Tuberculosis	Pneumonia	Heart failure
35781282	Acute Mitral Regurgitation Due to Chordae Tendineae Rupture: A Rare Presentation of Cardiac Amyloidosis	10.12659/AJCR.936545	Cardiac amyloidosis			Acute mitral regurgitation	Cardiogenic shock	Wolff-Parkinson-White syndrome	Left ventricular noncompaction cardiomyopathy	Liver failure	Acute kidney injury	Thrombocytopenia	Pericardial effusion	Myocardial infarction	Amyloidosis	Acute Mitral Regurgitation(as diagnosed)	Wolff-Parkinson-White Syndrome	Left Ventricular Noncompaction Cardiomyopathy	Cardiogenic Shock	Multiorgan Failure	Myocarditis (suspected due to Congo red staining)	Tako-Tsubo cardiomyopathy (stress-induced cardiomyopathy)	Right ventricular dysfunction (due to pulmonary hypertension)	Liver dysfunction (due to shock or pre-existing condition)	Kidney dysfunction (due to shock or underlying condition)	Acute mitral regurgitation	Left ventricular noncompaction cardiomyopathy	Infective endocarditis	Myocarditis	Arrhythmogenic right ventricular dysplasia	Viral myocarditis	Pericarditis	Rheumatic fever	Myocardial infarction	Aortic stenosis
35778821	A Case of Methicillin-Sensitive Staphylococcus aureus (MSSA) Prostate Abscess, Osteomyelitis, and Myositis Associated with MSSA Bacteremia in a 60-Year-Old Patient Presenting with Back Pain	10.12659/AJCR.936704	MSSA prostate abscess	osteomyelitis	prostate abscess	Tricuspid valve infective endocarditis	Lumbar spine osteomyelitis	Right psoas abscess	Paravertebral soft tissue phlegmon	Prostatitis	Recurrent MSSA infection	Coronary artery disease (CAD)	Poorly controlled diabetes mellitus (DM)	Chronic alcohol use disorder	Long-term intravenous drug use (IVDU) on methadone	Tricuspid valve infective endocarditis	Lumbar spine osteomyelitis	Right psoas abscess	Methicillin-sensitive Staphylococcus aureus (MSSA) bacteremia	Prostatitis	Metastatic abscess	Chronic osteomyelitis	Coronary artery disease (CAD)	Diabetes mellitus (DM) complications	Intravenous drug use (IVDU) complications	Infective endocarditis	Osteomyelitis	Psoas myositis	Paravertebral soft tissue phlegmon	Pyelonephritis	Prostatitis	Acute coronary syndrome	Pulmonary embolism	Diabetic ketoacidosis	Sepsis
35776690	Adalimumab Mitigates Lumbar Radiculopathy in a Case of Ankylosing Spondylitis	10.12659/AJCR.936600	Ankylosing spondylitis			lumbar radiculopathy	idiopathic aseptic necrosis	spinal stenosis	sacroiliitis	ankylosing spondylitis	spondylolisthesis	diabetic neuropathy	peripheral neuropathy	herniated disc	facet joint syndrome	Lumbar radiculopathy	Disc herniation/protrusion	Sacroiliac joint dysfunction	Chronic low back pain	Facet joint arthritis	Post-surgical complications (hip arthroplasty, rotator cuff repair)	Myelopathy (possible due to nerve compression)	Inflammatory spondyloarthropathy (considering elevated complement levels)	Medication-induced side effects (NSAIDs, opioids)	Uveitis (bilateral eye redness and pain)	Lumbar radiculopathy	Lumbar disc herniation	Spinal stenosis	Sacroiliac joint dysfunction	Piriformis syndrome	Inflammatory bowel disease	Fibromyalgia	Ankylosing spondylitis	Multiple sclerosis	Lyme disease
35773951	Diagnostic Puzzle of Acute Ischemic Stroke Mimics - Seizure Versus Post-Stroke Recrudescence: A Case Report	10.12659/AJCR.936826	Post-seizure Todd’s phenomenon			Stroke	Intracerebral hemorrhage	Meningitis	Encephalitis	Brain tumor	Brain abscess	Subdural hematoma	Epilepsy	Cerebral palsy	Alzheimer's disease	Stroke (ischemic) due to focal occlusion of the left MCA	Post-operative complications from prior AVM embolization	Intracerebral hemorrhage (reoccurrence)	Subdural hematoma from the fall	Transient ischemic attack (TIA)	Meningitis/encephalitis	Brain tumor/mass	Severe metabolic derangement (though labs show normal values)	Severe electrolyte imbalance (though labs show normal values)	Intracranial space occupying lesion (other than tumor)	Stroke	Brain hemorrhage	Arteriovenous malformation (AVM)	Seizure	Head injury	Brain tumor	Infectious disease	Metabolic disorder	Neurodegenerative disorder	Psychiatric disorder
35767513	Acute Hepatitis with Positive Autoantibodies: A Case of Natalizumab-Induced Early-Onset Liver Injury	10.12659/AJCR.936318	Natalizumab-induced liver injury			Drug-induced liver injury	Autoimmune hepatitis	Viral hepatitis	Primary biliary cholangitis	Alcoholic hepatitis	Non-alcoholic steatohepatitis (NASH)	Primary sclerosing cholangitis	Acute cholecystitis	Cholangitis	Cancer	Autoimmune hepatitis	Drug-induced liver injury	Viral hepatitis (less likely due to negative travel history and risky behavior)	Acute cholecystitis (although unlikely due to absence of abdominal pain)	Primary biliary cholangitis	Non-alcoholic steatohepatitis (NASH)	Alcoholic hepatitis (unlikely due to denied alcohol intake)	Primary sclerosing cholangitis	Cancerous cholangiopathy (less likely due to absence of other concerning features)	Idiopathic acute hepatitis	Progressive multifocal leukoencephalopathy (PML)	Autoimmune hepatitis	Viral hepatitis	Drug-induced liver injury	Cholestasis	Sepsis	Budd-Chiari syndrome	Hepatic vein thrombosis	Hepatic abscess	Primary biliary cirrhosis
35765219	A 53-Year-Old Man Presenting with Pancreatic Exocrine Insufficiency 7 Years After Gastric Bypass Bariatric Surgery	10.12659/AJCR.936880	Pancreatic Exocrine Insufficiency			Protein-losing enteropathy	Pancreatic exocrine insufficiency	Short bowel syndrome	Malabsorption	Celiac disease (despite being excluded, it's worth considering)	Bacterial overgrowth	Chronic pancreatitis	Inflammatory bowel disease (despite being excluded, it's worth considering)	Lymphoma	Gastric erosions	Chronic Pancreatitis	Post-Roux-en-Y Gastric Bypass Complications (Malnutrition, Deficiencies)	Bacterial Overgrowth Syndrome (Small Bowel)	Severe Malabsorption	Anemia	Hypoalbuminemia	Ascites and Edema	Pressure Ulcers	Hematemesis	Hiatus Hernia	Bariatric surgery complications	Chronic pancreatitis	Malabsorption	Inflammatory bowel disease	Malignancy	Celiac disease	Amyloidosis	Nephrotic syndrome	Bacterial overgrowth	Hematemesis
35761766	Neurosyphilis Mimicking Herpes Simplex Encephalitis on Magnetic Resonance Imaging: A Case Report	10.12659/AJCR.936127	Neurosyphilis			Herpes Encephalitis	Wernicke-Korsakoff Syndrome	Alzheimer's Disease	Frontotemporal Dementia	Creutzfeldt-Jakob Disease (CJD)	Neurosyphilis	Progressive Supranuclear Palsy (PSP)	Normal Pressure Hydrocephalus (NPH)	Lewy Body Dementia	Brain Tumor	Neurosyphilis	Herpes Encephalitis ( ruled out by negative testing)	Autoimmune Encephalitis	Brain Tumor	Progressive Supranuclear Palsy	Creutzfeldt-Jakob Disease	Meningitis (bacterial/viral)	Alzheimer's Disease (less likely due to age)	Vascular Dementia	Wernicke-Korsakoff Syndrome (due to alcohol history)	Neurosyphilis	Herpes simplex encephalitis	Alzheimer's disease	Vascular dementia	Frontotemporal dementia	Creutzfeldt-Jakob disease	Meningitis	Encephalitis	Brain tumor	Subdural hematoma
35759427	Bilateral Emphysematous Pyelonephritis Associated with COVID Pneumonia: A Case Report	10.12659/AJCR.936370	Emphysematous pyelonephritis			Diabetic Ketoacidosis (DKA)	Urinary Tract Infection (UTI)	Acute Kidney Injury (AKI)	Pneumonia	Fungal Sepsis	Emphysematous Pyelonephritis	Necrotizing Fasciitis	Cerebral Venous Thrombosis (CVT)	Encephalopathy	Acute Respiratory Distress Syndrome (ARDS)	Diabetic Ketoacidosis (DKA)	Sepsis with septic shock	Acute Kidney Injury (AKI)	Acute Respiratory Distress Syndrome (ARDS)	Pneumonia (bacterial and possibly fungal)	Emphysematous pyelonephritis	Necrotizing fasciitis	Cerebral edema	Myocardial infarction (less likely due to normal sinus rhythm)	Underlying malignancy (less likely due to absence of specific indicators)	Klebsiella pneumonia	Citrobacter	Candida albicans	Diabetic ketoacidosis	Sepsis	Acute kidney injury	Pneumonia	Pyelonephritis	Nephrotic syndrome	Urinary tract infection
35754151	A Rare Case of Extended Retroperitoneal Biloma Due to Spontaneous Perforation of Common Bile Duct, Mimicking a Strangulated Right Inguinal Hernia: A Case Report and Literature Review	10.12659/AJCR.936255	perforation in the biliary tree	retroperitoneal biloma		Strangulated inguinal hernia	Acute cholecystitis	Choledocholithiasis	Pancreatitis	Perforated peptic ulcer	Biliary sepsis	Retroperitoneal abscess	Ischemic bowel disease	Acute mesenteric ischemia	Dissecting aortic aneurysm	Strangulated right inguinal hernia	Acute cholecystitis with choledocholithiasis	Pancreatitis	Perforated peptic ulcer	Biliary tract malignancy	Bowel obstruction	Mesenteric ischemia	Retroperitoneal abscess	Septic shock	Urosepsis	Cholecystitis	Cholangitis	Appendicitis	Diverticulitis	Intestinal obstruction	Pancreatitis	Sepsis	Urinary tract infection	Kidney stones	Strangulated inguinal hernia
35751369	Necrotizing Fasciitis In A Patient with Metastatic Clear Cell Ovarian Carcinoma Treated with Bevacizumab	10.12659/AJCR.935584	Necrotizing fasciitis			Septic shock	Neutrophilic leukocytosis	Lactic acidosis	Urinary tract infection	Cellulitis	Appendicitis	Diverticulitis	Pelvic inflammatory disease	Endometriosis	Ovarian cancer recurrence	Ovarian cancer (recurrent)	Gluteal abscess	Sepsis	Urinary tract infection	Pneumonia	Endometriosis	Diverticulitis	Cellulitis	Pelvic inflammatory disease	Deep vein thrombosis (DVT)	Right gluteal abscess	Ovarian cancer recurrence	Metastasis to the sigmoid colon	Septic shock	Neutrophilic leukocytosis	Lactic acidosis	Elevated C-reactive protein	Negative blood cultures	Moderate growth of Escherichia coli	Other
35729859	Missed Opportunities for Diagnosing Vertebral Osteomyelitis Caused by Influential Cognitive Biases	10.12659/AJCR.936058	Vertebral osteomyelitis			Urinary tract infection	Spinal epidural abscess	Lumbar compression fracture	Hepatitis B	Hepatocellular carcinoma	Psoas abscess	Pneumonia	Acute pyelonephritis	Urinary sepsis	Sacroiliitis	Spinal compression fracture	Hepatocellular carcinoma (past)	Hepatitis B (past)	Upper respiratory tract infection (possible)	Urinary tract infection (UTI)	Bacteriuria	Pyuria	Discitis (infection of the intervertebral disc)	Psoas abscess	Retroperitoneal abscess	Urinary tract infection (UTI)	Spinal infection	Pyelonephritis	Osteomyelitis	Abscess	Compression fracture	Metastatic cancer	Osteoporosis	Ankylosing spondylitis	Rheumatoid arthritis
35727738	Primary Central Nervous System Burkitt Lymphoma, Presenting with Long-Term Fluctuating Level of Consciousness: A Case Report and Literature Review on Challenges in Diagnosis and Management	10.12659/AJCR.936401	Primary CNS Burkitt lymphoma			Encephalitis	Meningitis	Brain tumor	Autoimmune encephalitis	Lymphoma	Intracranial abscess	Metabolic encephalopathy	Wernicke encephalopathy	Creutzfeldt-Jakob disease (CJD)	Alzheimer's disease	Encephalitis	Meningitis	Brain tumor (malignant)	Intracranial abscess	Cerebrovascular accident (stroke)	Intracranial hemorrhage	Alzheimer's disease	Creutzfeldt–Jakob disease	Autoimmune encephalitis	Lymphoma	Viral encephalitis	Bacterial meningitis	Subacute sclerosing panencephalitis	Primary central nervous system lymphoma	Metastatic brain tumor	Creutzfeldt-Jakob disease	Non-Hodgkin lymphoma	Multiple sclerosis	Sarcoidosis	Vasculitis
35718989	A Case of Exacerbation of Haloperidol-Induced Rhabdomyolysis Following the Onset of COVID-19	10.12659/AJCR.936589	rhabdomyolysis			Schizophrenia	COVID-19	Rhabdomyolysis	Diabetes Mellitus	Insomnia	Tremor	Weakness	Back Pain	Hematuria	Decreased Oxygen Saturation	COVID-19 pneumonia	Rhabdomyolysis (confirmed diagnosis)	Acute kidney injury (due to rhabdomyolysis)	Secondary infection (possible due to suppressed immune system)	Myositis (inflammatory muscle disease)	Drug-induced movement disorder (potential side effect of haloperidol)	Cytokine storm (related to severe COVID-19 cases)	Underlying medical conditions (e.g., diabetes complications)	Deep vein thrombosis (possible due to prolonged immobilization)	Secondary bacterial infection (due to compromised respiratory function)	Schizophrenia	COVID-19	Rhabdomyolysis	Diabetes Mellitus	Drug-Induced Movement Disorders	Sepsis	Encephalitis	Meningitis	Stroke	Myocardial Infarction
35717556	Acute Disseminated Encephalomyelitis After SARS-CoV-2 Vaccination	10.12659/AJCR.936574	Acute disseminated encephalomyelitis (ADEM)			Encephalopathy	Viral Encephalitis	Autoimmune Encephalopathy	Metabolic Encephalopathy	Toxic Encephalopathy	Wernicke's Encephalopathy	Creutzfeldt-Jakob Disease	Acute Disseminated Encephalomyelitis (ADEM)	Lupus Encephalopathy	Vasculitis	Acute Disseminated Encephalomyelitis (ADEM)	Encephalitis	Meningitis with atypical presentation	Metabolic encephalopathy	Vasculitis affecting the brain	Wernicke encephalopathy	Carbon monoxide poisoning	Severe electrolyte imbalance	Rare autoimmune encephalitis	Paraneoplastic syndrome	Acute disseminated encephalomyelitis (ADEM)	Encephalitis	Listeria monocytogenes meningitis	Herpes simplex encephalitis	HIV encephalitis	Cryptococcal meningitis	Progressive multifocal leukoencephalopathy (PML)	Sarcoidosis	Neurosarcoidosis	Sjögren's syndrome
35715940	A Rare Case of Combined Choriocarcinoma and Placental Site Trophoblastic Tumor Presenting as Skin Lesion: A Case Report	10.12659/AJCR.936451	Choriocarcinoma	gestational thropoblastic neoplasia	placental site tumor	Squamous Cell Carcinoma	Malignant Melanoma	Sarcoma	Langerhans cell histiocytosis	Chordoma	Meningioma	Fibrosarcoma	Epidermoid tumor	Dural metastasis	Ectopic pregnancy with gestational trophoblastic neoplasia (confirmed diagnosis)	Intracranial Epidermoid Tumor	Squamous Cell Carcinoma of the Scalp	Malignant Melanoma	Chondrosarcoma	Osteosarcoma	Langerhans Cell Histiocytosis	Plasmacytoma	Squamous Papilloma	Fibrosarcoma	Dural Metastasis	Chordoma	Meningioma	Schwannoma	Pituitary tumor	Glioblastoma multiforme	Metastatic cancer	Lymphoma	Sarcoma	Germ cell tumor	Epidermoid cyst
35711129	A Case Series of Eustachian Valve Endocarditis: An Under-Diagnosed and Rare Entity	10.12659/AJCR.936279	Eustachian valve endocarditis			Endocarditis of the Eustachian valve	Methicillin-resistant Staphylococcus epidermidis (MRSE) bacteremia	Aortic graft infection	Acute limb ischemia	Embolic stroke	Popliteal artery occlusion	Hypertension	Methamphetamine abuse	Leukocytosis	Thrombocytosis	Infective Endocarditis	Embolic stroke	Acute limb ischemia	Popliteal artery occlusion	Staphylococcus aureus bacteremia	Methicillin-resistant Staphylococcus epidermidis (MRSE) infection	Aortic dissection	Endovascular graft infection	Nosocomial pneumonia (hospital-acquired)	Deep vein thrombosis (DVT)	Methicillin-resistant Staphylococcus epidermidis endocarditis	Septic emboli to the lower extremities	Acute ischemic stroke	Aortic graft infection	Methicillin-resistant Staphylococcus epidermidis bacteremia	Methicillin-resistant Staphylococcus epidermidis septicemia	Methicillin-resistant Staphylococcus epidermidis abscess	Methicillin-resistant Staphylococcus epidermidis cellulitis	Methicillin-resistant Staphylococcus epidermidis pneumonia	Methicillin-resistant Staphylococcus epidermidis meningitis
35706345	Bacteroides fragilis Bacteremia Complicated by Spondylodiscitis, Spinal Epidural Abscess, and Sepsis: A Case Report	10.12659/AJCR.936179	Spondylodiscitis	spinal epidural abscess	sepsis as a complication of Bacteroides fragilis bacteraemia	Septic spondylodiscitis	Epidural abscess	Osteomyelitis	Urinary tract infection	Renal insufficiency	Bacteremia (Bacteroides fragilis)	Metastatic infection	Underlying malignancy	Immunodeficiency	Nocardia infection	Septic spondylodiscitis	Epidural abscess	Osteomyelitis	Urinary tract infection	Renal insufficiency	Back pain	Anemia	Fevers of unknown origin	Unspecified neurological conditions	Bacteroides fragilis infection	Septic spondylodiscitis	Epidural abscess	Pyelonephritis	Tuberculosis	Brucellosis	HIV infection	Hepatitis B	Syphilis	Lyme disease
35704516	A 28-Year-Old Woman Presenting with a Clinical Flare of Systematic Lupus Erythematosus and Abdominal Pain Due to Rectus Sheath Hematoma	10.12659/AJCR.935472	rectus sheath hematoma			Systemic lupus erythematosus (SLE)	Membranous nephropathy	Lupus nephritis	Abdominal compartment syndrome	Intra-abdominal hemorrhage	Rectus sheath hematoma	Pulmonary infection	Heart failure	Proteinuria	Ascites	Systemic Lupus Erythematosus (SLE)	Lupus Nephritis	Membranous Nephropathy	Antiphospholipid Syndrome	Wegner's Granulomatosis	Microscopic Polyangiitis	Hypereosinophilic Syndrome	Sepsis with Acute Kidney Injury	Malignant Ascites	Right Rectus Sheath Hematoma	Systemic lupus erythematosus (SLE)	Membranous lupus nephritis	Acute left heart failure	Pulmonary infection	Hematuria	Pyuria	Massive proteinuria	Rectus sheath hematoma	Hydrothorax	Ascites
35692108	A 65-Year-Old Woman with an Enlarged Tongue Due to Amyloidosis	10.12659/AJCR.936192	amyloidosis			Primary Amyloidosis (AL)	Macroglossia	Amyloid Light-Chain Amyloidosis (AL amyloidosis)	Familial Amyloid Polyneuropathy (FAP)	Lichen Amyloidosis	Secondary Amyloidosis (AA)	Acquired Angioedema	Melanoma (oral)	Sarcoidosis	Erdheim-Chester Disease	Amyloidosis	Macroglossia	Nutritional deficiencies (Vitamin B12, folate)	Melanosis (focal)	Sarcoidosis	Lymphangioma	Hemangioma	Neurofibromatosis	Scleroderma	Idiopathic scrotal tongue	Amyloidosis	Sjögren's syndrome	Lichen planus	Oral lichenoid drug reaction	Wegener's granulomatosis	Sarcoidosis	Melkersson-Rosenthal syndrome	Traumatic macroglossia	Hereditary angioedema	Recurrent aphthous stomatitis
35690900	Decompression Illness Treated with the Hart-Kindwall Protocol in a Monoplace Chamber	10.12659/AJCR.935534	Decompression illness			Decompression Illness	Inner ear barotrauma	Cerebral hypoxia	High-altitude cerebral edema (HACE)	Carbon monoxide poisoning	Migraine with aura	Transient ischemic attack (TIA)	Guillain-Barre syndrome	Peripheral neuropathy	Vitamin B12 deficiency	Decompression Illness (DCS)	High Altitude Cerebral Edema (HACE)	Inner ear barotrauma	Carbon monoxide poisoning	Migraine with aura	Transient ischemic attack (TIA)	Peripheral neuropathy	Guillain-Barré syndrome	Vitamin B12 deficiency	Acute intoxication (substance abuse)	Decompression sickness	Barotrauma	Middle ear barotrauma	Sinus barotrauma	Air embolism	Cerebral air embolism	Pulmonary air embolism	Central nervous system decompression sickness	Spinal cord decompression sickness	Peripheral nerve decompression sickness
35689374	Bilateral Pulmonary Embolism Masked by New-Onset Atrial Fibrillation with Rapid Ventricular Rate: The Role of Mechanical Thrombectomy	10.12659/AJCR.936584	pulmonary embolism			Pulmonary Embolism	Heart Failure	Acute Kidney Injury	Deep Vein Thrombosis	Metabolic Acidosis	Tachycardia	Anion Gap Metabolic Acidosis	Right ventricular dysfunction	Left ventricular dysfunction	Atrial fibrillation	Pulmonary Embolism (PE)	Acute Heart Failure (AHF)	Cardiogenic Shock	Right Ventricular Infarction (RVI)	Tricuspid Valve Regurgitation	Myocardial Infarction (MI)	Sepsis	Pneumonia	Acute Kidney Injury (AKI)	Metabolic Acidosis	Pulmonary embolism	Atrial fibrillation	Right heart failure	Left ventricular systolic dysfunction	Hypoxemia	Acidosis	Kidney injury	Thrombosis	Dyspnea	Anxiety
35684941	A 27-Year-Old Woman Diagnosed with Tuberculous Spondylitis, or Pott Disease, During Pregnancy: A Case Report	10.12659/AJCR.936583	Pott’s disease	tuberculous spondylitis		Primary spinal tuberculosis	Tuberculosis meningitis	Cervical spondylosis	Thoracic spondylosis	Cervical radiculopathy	Thoracic radiculopathy	Dorsal root ganglion inflammation	Spinal cord tumor	Nausea and vomiting of pregnancy	Preeclampsia	Tuberculous Spondylitis (Pott Disease)	Spinal Cord Tumor	Cervical Spondylosis	Myelopathy	Vitamin B12 Deficiency	Multiple Sclerosis	Herniated Disc	Lyme Disease	Sarcoidosis	Meningitis	Tuberculosis	Spinal cord tumor	Cervical spondylosis	Degenerative disc disease	Anterior spinal artery syndrome	Myasthenia gravis	Multiple sclerosis	Guillain-Barré syndrome	Fibromyalgia	Lyme disease
35676856	Case Report of an Elderly Woman Who Presented with Hypothermia and an Electrocardiographic Finding of a J Wave	10.12659/AJCR.935076	ECG abnormalities associated with hypothermia			Sepsis	Urinary tract infection	Pneumonia	Dehydration	Acute kidney injury	Metabolic acidosis	Hypothyroidism	Chronic kidney disease	Takotsubo cardiomyopathy	Myocardial infarction	Sepsis	Medication induced hypothermia	Myocardial injury (secondary to possible causes)	Dehydration	Acute kidney injury	Electrolyte imbalance (although lab results mentioned normal range)	Underlying endocrine issues (considering hypothyroidism)	Nosocomial infection (due to antibiotic use before transfer)	Pneumonia (though chest X-ray unremarkable)	Urinary tract infection (though urine culture negative)	Hypothermia	Sepsis	Takotsubo cardiomyopathy	Myocardial infarction	Hypoglycemia	Anion gap metabolic acidosis	Mild leukocytosis	Acute kidney injury	Dehydration	Decreased oral intake
35675222	Contralateral Tongue Deviation Due to Paramedian Pontine Infarction: A Brief Review of Cortico-Hypoglossal Projections	10.12659/AJCR.936511	stroke			Ischemic stroke	Acute right pontine infarction	Atrial fibrillation	Deep vein thrombosis	Vertebrobasilar artery dissection	Transient ischemic attack (TIA)	Hypertensive encephalopathy	Intracerebral hemorrhage (less likely due to negative CT perfusion scan)	Brain tumor (less likely due to acute presentation)	Lacunar infarct	Stroke (ischemic)	Transient ischemic attack (TIA)	Atrial fibrillation	Deep vein thrombosis (DVT)	Patent foramen ovale (PFO)	Hypertension	Hyperlipidemia	Cerebellar ataxia	Brainstem dysfunction	Vertebrobasilar insufficiency	Cerebrovascular accident (stroke)	Transient ischemic attack (TIA)	Atrial fibrillation	Deep vein thrombosis (DVT)	Brain tumor	Brain abscess	Multiple sclerosis	Parkinson's disease	Huntington's disease	Alzheimer's disease
35672938	Rhabdomyolysis and Acute Kidney Injury Associated with Salmonella Infection: A Report of 2 Cases	10.12659/AJCR.936407	Salmonella-induced gastroenteritis complicated by rhabdomyolysis and myoglobinuric AKI	Salmonella infection		Salmonella enterica (Salmonella B) infection	Rhabdomyolysis	Acute kidney injury (AKI)	Foodborne illness	Gastroenteritis	Angiotensin-converting enzyme (ACE) inhibitor-associated myopathy	Myoglobinuria	Interstitial nephritis	Viral gastroenteritis	Occult blood in urine	Salmonella infection	Rhabdomyolysis	Viral gastroenteritis	Food poisoning (other bacterial)	Acute kidney injury (AKI)	Myoglobinuria	Inflammatory myositis	Drug-induced liver injury (ACE inhibitor)	Underlying autoimmune disease	Leptospirosis	Salmonella infection	Hemolytic uremic syndrome	Acute kidney injury	Rhabdomyolysis	Pyelonephritis	Bacterial meningitis	Viral meningitis	Hepatitis A	Hepatitis B	Hepatitis C
35671252	Thrombotic Microangiopathy Secondary to Systemic Sclerosis with Severe Complement Activation Not Responsive to Eculizumab: A Case Report	10.12659/AJCR.936116	Thrombotic microangiopathy secondary to systemic sclerosis			Systemic sclerosis (SSc)	Thrombotic thrombocytopenic purpura (TTP)	Antiphospholipid syndrome (APS)	Hemolytic uremic syndrome (HUS)	Atypical hemolytic uremic syndrome (aHUS)	Disseminated intravascular coagulation (DIC)	Sepsis	Lupus nephritis	Viral infection with hemolytic complications	Malignancy with hemolytic complications	Thrombotic Thrombocytopenic Purpura (TTP)	Hemolytic-uremic syndrome (HUS)	Systemic Lupus Erythematosus (SLE)	Antiphospholipid Syndrome (APS)	Meningococcemia	Sepsis with purpura fulminans	Viral Hemorrhagic Fevers	Drug-induced Thrombocytopenia	Disseminated Intravascular Coagulopathy (DIC)	Atypical Hemolytic Uremic Syndrome (aHUS)	Systemic sclerosis (SSc)	Thrombotic thrombocytopenic purpura (TTP)	Hemolytic uremic syndrome (HUS)	Lupus nephritis	Antiphospholipid syndrome (APS)	Sjögren's syndrome	Mixed connective tissue disease (MCTD)	Polyarteritis nodosa (PAN)	Wegener's granulomatosis (WG)	Behçet's disease
35668623	A Case of Mitochondrial Neurogastrointestinal Encephalomyopathy with Metabolic Complications During Refeeding	10.12659/AJCR.936336	Mitochondrial neurogastrointestinal encephalomyopathy			Psychogenic Anorexia (past diagnosis)	Avoidant Restrictive Food Intake Disorder	Posttraumatic stress disorder (PTSD)	Major Depressive Disorder	Anxiety Disorder	Gastroparesis	Superior Mesenteric Artery Syndrome (SMA Syndrome)	Intestinal dysmotility	Reflux esophagitis	Leukoencephalopathy	Avoidant Restrictive Food Intake Disorder (ARFID)	Post-traumatic stress disorder (PTSD)	Anxiety	Depression	Superior mesenteric artery (SMA) syndrome	Gastroparesis	Reflux esophagitis	Leukoencephalomyopathy	Thymidine phosphorylase deficiency	Type 2 diabetes mellitus	Anorexia nervosa	Avoidant restrictive food intake disorder	Superior mesenteric artery syndrome	Gastroparesis	Thymidine phosphorylase deficiency	Brainstem stroke	Mitochondrial disease	Addison's disease	Hypothyroidism	Hyperparathyroidism
35666704	Intracerebral Varicella Zoster Virus Vasculopathy in a Patient with Systemic Lupus Erythematosus and Imaging-Clinical Discordance	10.12659/AJCR.936707	Varicella zoster virus vasculopathy			Disseminated Varicella Zoster Virus (VZV) infection	Herpes Zoster Ophthalmicus	Meningitis	Vasculitis	Stroke	Cerebral Hemorrhage	Internal Carotid Artery Stenosis	Middle Cerebral Artery Stenosis	Antiphospholipid Syndrome	Atherosclerosis	Disseminated Varicella Zoster Virus (VZV) infection with neurological involvement	Herpes Zoster Ophthalmicus with secondary complications	Vasculitis (unspecified cause)	Meningoencephalitis (VZV related)	Posterior Reversible Encephalopathy Syndrome (PRES)	Intracranial Hemorrhage (secondary to VZV vasculopathy)	Cerebral Angiography abnormalities (right internal carotid artery stenosis/occlusion and right middle cerebral artery stenosis)	Secondary VZV vasculopathy (cerebral blood vessel inflammation due to VZV)	Atypical presentation of CNS Lupus (ruled out based on negative markers)	Rare causes of meningitis (bacterial/fungal - less likely due to positive VZV PCR)	Disseminated VZV infection	Herpes zoster ophthalmicus	Meningitis	Right occipital hemorrhagic lesion	Right internal carotid artery stenosis	Right middle cerebral artery stenosis	Atherothrombotic stroke	Cardioembolic stroke	SLE flare	Antiphospholipid syndrome-related non-infectious vasculopathy
35660720	Left Paraduodenal Hernia in a Young Patient with Recurrent Abdominal Pain: A Case Report and Short Literature Review	10.12659/AJCR.935413	Internal hernia			Celiac disease	Inflammatory bowel disease	Internal hernia	Small bowel obstruction	Mesenteric lymphadenitis	Diverticulitis (Meckel's diverticulum)	Ytzinger hernia	Intestinal tuberculosis	Abdominal malignancy	Epiploic appendagitis	Internal hernia	Mesenteric lymphadenitis	Bowel adhesions	Small bowel obstruction	Superior mesenteric artery syndrome	Y-type appendicitis	Cecal volvulus	Pancreatitis	Intestinal pseudo-obstruction	Malignancy (less likely)	Inflammatory bowel disease	Celiac disease	Appendicitis	Diverticulitis	Gastroenteritis	Pancreatitis	Stomach ulcer	Kidney stones	Gallbladder attack	Intestinal obstruction
35660704	Invasive Pulmonary Aspergillosis in Children: A Case Report and Literature Review	10.12659/AJCR.935971	invasive pulmonary aspergillosis			Invasive aspergillosis	Pneumocystis jiroveci pneumonia (PCP)	Mucormycosis	Cytomegalovirus (CMV) pneumonia	Adenoviral pneumonia	Influenza pneumonia	Bacterial pneumonia with resistant strains	Idiopathic pneumonia syndrome (IPS)	Graft-versus-host disease (GVHD) associated pneumonitis	Acute eosinophilic pneumonia	Invasive aspergillosis	Mucormycosis	Pneumocystis jiroveci pneumonia (PJP)	Cytomegalovirus (CMV) pneumonia	Adenovirus pneumonia	Influenza pneumonia	Bacterial pneumonia with resistant strains	Cryptococcal pneumonia	Graft-versus-host disease (GVHD) involving the lungs	Idiopathic pneumonia syndrome (IPS)	Bacterial pneumonia	Viral pneumonia	Fungal pneumonia	Tuberculosis	Mycoplasma pneumonia	Legionnaires' disease	Pneumocystis jirovecii pneumonia	Nocardia pneumonia	Streptococcus pneumoniae	Staphylococcus aureus
35655418	The Triad of Legionnaires' Disease, Rhabdomyolysis, and Acute Kidney Injury: A Case Report	10.12659/AJCR.936264	Legionnaires’ disease			Legionnaires' disease	Viral pneumonia	Acute pyelonephritis	Leptospirosis	Rhabdomyolysis	Hantavirus pulmonary syndrome	West Nile virus	Influenza	Atypical mycobacterial infection	Cytomegalovirus (CMV) pneumonia	Legionnaires' disease	Community-acquired pneumonia	Rhabdomyolysis	Acute kidney injury	Leptospirosis	Hantavirus pulmonary syndrome	Viral meningitis/encephalitis	Inflammatory myositis	Systemic lupus erythematosus	Drug-induced rhabdomyolysis	Legionnaires' disease	Pneumonia	Urinary tract infection	Viral infection	Rhabdomyolysis	Hyponatremia	Hypophosphatemia	Sepsis	Myocardial infarction	Stroke
35648729	The Many Faces of Immune Checkpoint Inhibitor-Associated Pneumonitis: 4 Case Reports	10.12659/AJCR.936420	Immune checkpoint inhibitor-associated pneumonitis			Pneumonia	Pulmonary embolism	Acute respiratory distress syndrome (ARDS)	Sepsis	Lung cancer progression	Interstitial lung disease (ILD)	Atezolizumab pneumonitis	Pericardial effusion	Myocardial infarction	Heart failure	Pneumonia	Pulmonary embolism	Acute respiratory distress syndrome (ARDS)	Infection	Tumor progression	Myocardial infarction (heart attack)	Sepsis	Pneumothorax	Atezolizumab pneumonitis (side effect of the drug)	Interstitial lung disease	Immune checkpoint inhibitor-associated pneumonitis	Infection (bacterial, viral, or fungal)	Metastatic lung cancer	Central nervous system infection	Drug reaction	Acute respiratory distress syndrome	Pulmonary embolism	Heart failure	Pleural effusion
35644934	An Atypical Source of Persistent Fungemia in the Intensive Care Unit	10.12659/AJCR.936223	Invasive candidiasis			Diabetic ketoacidosis	Acute pancreatitis	Hemorrhagic shock	Sepsis	Urinary tract infection	Pneumonia	Acute kidney injury	Acute respiratory distress syndrome	Gastrointestinal bleeding	Esophageal varices	Diabetic Ketoacidosis (DKA) with severe metabolic acidosis.	Gastrointestinal hemorrhage (upper GI bleed due to hematemesis).	Sepsis with shock (possible source from GI bleed or respiratory tract based on chest X-ray).	Acute pancreatitis (elevated lipase).	Acute kidney injury (AKI) due to hemodynamic instability and contrast use.	Hypothermia.	Pneumonia (based on chest X-ray findings).	Alcohol withdrawal syndrome (potential trigger for DKA in this case).	Pseudocyst complications (infection, rupture).	Underlying chronic medical conditions (diabetes, hypertension).	Acute gastrointestinal bleed	Diabetic ketoacidosis	Septic shock	Hypovolemic shock	Hypothermia	Pancreatitis	Pseudocyst	Anemia	Hyperkalemia	TBD
35643928	Lung Biopsy as Rare Cause of Thromboembolic Stroke: A Case Report	10.12659/AJCR.935587	Thromboembolic stroke			Pulmonary embolism	Stroke	Migraine with aura	Central nervous system vasculitis	Sickle cell disease	Cavernous hemangioma	Moya Moya disease	Fat embolism	Antiphospholipid syndrome	Dissection of the internal carotid artery	Pulmonary Embolism	Stroke (Embolic)	Infectious Meningitis	Cerebral Venous Thrombosis	Brain Abscess	Migraine with Focal Neurological Symptoms	Vasculitis	Intracranial Hemorrhage (Unseen on Initial Scan)	Medication Reaction	Complications from Lung Biopsy (Rare)	Pulmonary embolism	Myocardial infarction	Intracerebral hemorrhage	Stroke	Cerebral venous sinus thrombosis	Subarachnoid hemorrhage	Brain tumor	Meningitis	Encephalitis	Optic neuritis
35642551	Cyclosporine A-Induced Conchal Hyperplasia with Nasal Obstruction in a Patient with Membranous Nephropathy	10.12659/AJCR.935362	Cyclosporine induced hyperplasia of the tubinates			primary membranous nephropathy	hypertension	secondary hypovitaminosis	hirsutism	gingival hyperplasia	nasal obstruction	dyspnea	sleep apnea	allergic rhinitis	nasal conchal hyperplasia	Cyclosporine A-induced nasal conchal hyperplasia	Drug-induced hirsutism	Drug-induced gingival hyperplasia	Non-infectious rhinitis	Dyspnea	Sleep apnea (possible due to nasal obstruction)	Idiopathic chronic rhinosinusitis	Pulmonary complications due to unknown cause	Subclinical hypothyroidism (less likely due to normal TSH levels)	Underlying cardiac conditions (less likely due to absence of past medical history)	Cyclosporine A toxicity	Allergic rhinitis	Nasal polyposis	Systemic lupus erythematosus	Sjögren's syndrome	Wegener's granulomatosis	Churg-Strauss syndrome	Polyarteritis nodosa	Sarcoidosis	Granulomatosis with polyangiitis
35642124	Unusual Case of Dehydration Leading to Severe Symptomatic Hypercalcemia	10.12659/AJCR.936204	Severe symptomatic hypercalcemia secondary to dehydration			Hypercalcemia of malignancy	Primary hyperparathyroidism	Vitamin D intoxication	Milk-alkali syndrome	Sarcoidosis	Immobilization	Familial hypocalciuric hypercalcemia	Thiazide diuretic use	Lithium use	Granulomatous diseases (e.g., tuberculosis)	Hypercalcemia (already diagnosed)	Dehydration (based on clinical picture and response to fluids)	Medication non-adherence (mentioned in history)	Bipolar disorder (part of past medical history)	Autoimmune hepatitis (part of past medical history)	Chronic obstructive pulmonary disease (part of past medical history)	Gastroesophageal reflux disease (part of past medical history)	Type 2 diabetes mellitus (part of past medical history)	Electrolyte imbalance (possible due to dehydration and medications)	Underlying malignancy (ruled out by further tests)	Hypercalcemia	Diabetic ketoacidosis	Sepsis	Adrenal insufficiency	Multiple myeloma	Hyperparathyroidism	Vitamin D intoxication	Sarcoidosis	Lyme disease	Metastatic cancer
35637619	Critical Limb Ischemia as a Rare Presentation of Malignant Solitary Fibrous Tumor of the Pleura	10.12659/AJCR.935445	tumor embolism			Malignant thoracic solitary fibrous tumor (SFT)	Pulmonary embolism	Myocardial infarction	Acute popliteal artery occlusion	Hypertension	Prediabetes	COVID-19	Epilepsy	Lung cancer	Metastatic cancer	Malignant Solitary Fibrous Tumor (Malignant SFT) recurrence with embolization	Acute bilateral popliteal artery occlusions	Pulmonary embolism	Deep vein thrombosis (DVT)	Myocardial infarction (heart attack)	Heart failure	Hypertensive crisis	Pneumonia	Myocarditis	Peripheral artery disease (PAD)	Malignant thoracic solitary fibrous tumor (SFT)	Metastatic SFT	Emboli from a left ventricular tumor	Thrombotic occlusion of the popliteal arteries	Chronic vascular disease	Collateralization	Percutaneous thrombectomy	Angiography	Surgical revascularization	Fasciotomy
35633028	Left Adrenal Ganglioneuroma Treated by Laparoscopic Adrenalectomy in a 41-Year-Old Woman: A Case Report	10.12659/AJCR.936138	Adrenal ganglioneuroma			Renal colic	Left nephrolithiasis	Adrenal incidentaloma	Pheochromocytoma (ruled out)	Ganglioneuroma	Schwannoma	Neuroblastoma (less likely due to age)	Sarcoma (less likely due to benign histology)	Adrenal cortical carcinoma (less likely due to benign histology)	Metastatic carcinoma (less likely due to no primary malignancy identified)	Renal colic	Left nephrolithiasis	Adrenal incidentaloma	Ganglioneuroma	Pheochromocytoma (ruled out by lab tests)	Adrenal cancer (ruled out by biopsy)	Myxoid neuroma	Schwannoma	Neuroblastoma (less likely due to patient's age)	Metastatic carcinoma (less likely due to no primary malignancy identified)	Renal colic	Left nephrolithiasis	Adrenal incidentaloma	Adrenal mass	Pheochromocytoma	Neuroblastoma	Ganglioneuroma	Paraganglioma	Malignant adrenocortical tumor	Metastatic cancer to the adrenal gland
35619329	Postoperative Serotonin Syndrome Following Administration of Preoperative Intrapulmonary Methylene Blue and Intraoperative Granisetron: A Case Report	10.12659/AJCR.936317	Serotonin syndrome			Gastroesophageal reflux disease (GERD)	Adenocarcinoma in situ	Minimally invasive adenocarcinoma	Lung Opacities	Postoperative nausea and vomiting (PONV)	Agitation	Confusion	Restlessness	Disorientation	Ocular clonus	Serotonin Syndrome	Malignant neoplasm of lung	Pulmonary metastasis	Psychosis	Anaphylaxis	Adverse anesthetic reaction	Intraoperative awareness	Pneumonia	Acute respiratory distress syndrome (ARDS)	Cardiac arrhythmia	Adenocarcinoma in situ	Minimally invasive adenocarcinoma	Idiopathic interstitial pneumonia	Non-small cell lung cancer	Sarcoidosis	Tuberculosis	Histoplasmosis	Pneumocystis jirovecii pneumonia	Cryptogenic organizing pneumonia	Lymphoid interstitial pneumonia
35614634	Anterior Mediastinal Myelolipoma: A Case Report and Review of the Literature	10.12659/AJCR.936005	Extra-adrenal myelolipoma			Liposarcoma	Hibernating lipoma	Pleomorphic lipoma	Dedifferentiated liposarcoma	Myxoid liposarcoma	Teratoma	Pericardial cyst	Thymoma	Extrapulmonary malignant melanoma	Metastatic carcinoma	Liposarcoma	Myxoid liposarcoma	Pleomorphic liposarcoma	Dedifferentiated liposarcoma	Teratoma	Mature teratoma	Struma carcinoid	Mediastinal malignant fibrous histiocytoma	Malignant peripheral nerve sheath tumor	Thymoma	Myocardial infarction	Aortic dissection	Cardiac tamponade	Pulmonary embolism	Thromboembolism	Infective endocarditis	Neoplasm	Hemorrhage	Inflammatory disorder	Trauma
35610955	Progressive Worsening of Neurological Manifestations in HIV-Associated Opportunistic Central Nervous System (CNS) Infection Patients After COVID-19 Vaccinations: A Possible Co-Incidence Causality	10.12659/AJCR.936257	Cerebral toxoplasmosis			Acute Meningoencephalitis (AME)	HIV infection	Toxoplasmosis encephalitis	Cytomegalovirus (CMV) encephalitis	Bacterial meningitis	Viral meningitis	Aseptic meningitis	Herpes simplex virus (HSV) encephalitis	Wernicke's encephalopathy	Cryptococcal meningitis	HIV/AIDS	Meningitis	Encephalitis	Myelopathy	Guillain-Barre syndrome	Cytomegalovirus (CMV) infection	Toxoplasmosis	Bacterial meningitis	Viral encephalitis	Atypical pneumonia	Meningitis	Encephalitis	HIV/AIDS	Toxoplasmosis	CMV	Rubella	Atypical pneumonia	Hyponatremia	Weight loss
35585775	An Unusual Case of Stroke as the Initial Manifestation of Early Takayasu Arteritis with Normal Erythrocyte Sedimentation Rate (ESR): Diagnosis and Treatment	10.12659/AJCR.936321	Ischaemic stroke secondary to Takayasu arteritis			Acute ischemic stroke	Left internal carotid artery dissection	Takayasu's Arteritis	Embolic stroke of unknown origin	Infectious endocarditis (ruled out by negative tests)	Systemic lupus erythematosus (ruled out by negative tests)	Antiphospholipid syndrome (ruled out by negative tests)	Hypertensive emergency	Cerebral vasculitis (other than Takayasu's)	Cryptogenic stroke (cause not identified)	Stroke	Internal Carotid Artery Dissection	Carotid Artery Thrombosis	Vasculitis	Infectious Endocarditis (less likely due to negative tests)	Migraine with focal neurological deficits (less likely due to stroke symptoms)	Intracerebral Hemorrhage (less likely due to lack of classic symptoms)	Brain Tumor (less likely due to age and presentation)	Seizure with postictal confusion (less likely due to stroke findings)	Metabolic Encephalopathy (less likely due to negative tests)	Acute ischemic stroke	Septic embolism	Large vessel vasculitis	Cardioembolic stroke	Thrombophilia	Subarachnoid hemorrhage	Brain tumor	Meningitis	Encephalitis	Migraine
35578561	First Case of Occipital Neuralgia Treated by Fascial Hydrodissection	10.12659/AJCR.936475	Occipital neuralgia			Occipital neuralgia	Cervicogenic headache	Medication overuse headache	Temporal arteritis	Posterior auricular neuralgia	Superior nuchal complex neuralgia	Hemicrania continua	Rebound headache	Shingles headache	Intracranial hypertension	Occipital Neuralgia	Cervicogenic Headache	Migraine with Aura	Cluster Headache	Hemicrania Continua	Giant Cell Arteritis	Temporal Arteritis	Eagle's Syndrome	Primary Stabbing Headache	Rebound Headache	Occipital neuralgia	Trigeminal neuralgia	Cluster headache	Migraine	Giant cell arteritis	Subarachnoid hemorrhage	Stroke	Brain tumor	Meningitis	Sinus infection
35568967	A Rare Case of Good Outcome of Hodgkin Lymphoma in a Patient with HIV on Antiretroviral Therapy (ART)	10.12659/AJCR.936267	Nodular lymphocyte-predominant Hodgkin lymphoma			Nodular lymphocyte-predominant Hodgkin lymphoma (NLPHL)	Reactive lymphadenopathy	Bacterial lymphadenitis	Fungal lymphadenitis	Mycobacterial lymphadenitis	Toxoplasmosis lymphadenitis	Cytomegalovirus lymphadenitis	Kaposi sarcoma	Non-Hodgkin lymphoma (NHL)	Metastatic carcinoma	Nodular Lymphocyte-Predominant Hodgkin Lymphoma (NLPHL)	Reactive Lymphadenopathy	Tuberculosis Lymphadenitis	Bartonellosis Lymphadenitis	Cytomegalovirus Lymphadenitis	Toxoplasmosis Lymphadenitis	Castleman Disease	Sarcoidosis	Syphilis	Malignancy (other than NLPHL)	Lymphoma	Non-Hodgkin lymphoma	Hodgkin lymphoma	Follicular lymphoma	Mantle cell lymphoma	Burkitt lymphoma	Lymphoplasmacytic lymphoma	Marginal zone lymphoma	Hairy cell leukemia	Splenic marginal zone lymphoma
35552326	Longitudinal Follow-Up of Asymptomatic COVID-19 Myocarditis with Cardiac Magnetic Resonance Imaging	10.12659/AJCR.935492	myopericarditis			Myocardial infarction	Pericarditis	Myocarditis	Takotsubo cardiomyopathy	Pulmonary embolism	Costochondritis	Pleurisy	Pneumonia	Anxiety	Pericardial effusion	Myocarditis	Pericarditis	Post-COVID-19 Myocarditis	Infiltrative cardiomyopathy	Myocardial infarction (atypical presentation)	Coronary microvascular dysfunction	Pulmonary embolism (less likely due to normal chest x-ray)	Costochondritis	Musculoskeletal chest pain	Psychiatric etiology (somatization)	Myocarditis	Pericarditis	Costochondritis	Angina	Non-cardiac chest pain	Pneumonia	Pulmonary embolism	Aortic dissection	Arrhythmia	Thyroid disorder
35545841	Case of a Deep Neck Abscess During Treatment for COVID-19	10.12659/AJCR.936034	deep neck infection	pyogenic arthritis		COVID-19	Pneumonia	Abscess	Sternoclavicular arthritis	Myositis	Cellulitis	Lymphangitis	Osteomyelitis	Septic arthritis	Soft tissue infection	Pneumonia (viral/bacterial)	Acute respiratory distress syndrome (ARDS)	Sepsis	Lung abscess	Myositis	Cellulitis	Lymphadenitis	Osteomyelitis	Metastatic abscess	Deep vein thrombosis (DVT)	COVID-19	Bacterial pneumonia	Viral pneumonia	Tuberculosis	Lung cancer	Heart failure	Myocarditis	Pericarditis	Septic arthritis	Staphylococcal abscess
35535009	A Case of COVID-19-Induced Delayed-Onset Myocarditis	10.12659/AJCR.935577	myocarditis			Acute Myocardial Infarction (AMI)	COVID-19 Pneumonia	Myocarditis	Acute Heart Failure	Takotsubo cardiomyopathy (Stress cardiomyopathy)	Pulmonary Embolism (PE)	Acute Respiratory Distress Syndrome (ARDS)	Cytokine storm	Myocardial stunning	Pericarditis	COVID-19 Pneumonia with Acute Respiratory Distress Syndrome (ARDS)	Myocarditis	Acute Heart Failure	Pulmonary Embolism (PE)	Takotsubo cardiomyopathy	Pericarditis	Sepsis	Drug-induced Myocardial Injury	Acute Kidney Injury (AKI)	Disseminated Intravascular Coagulopathy (DIC)	Acute anterior ST elevation myocardial infarction	Myocarditis	Pulmonary embolism	Pneumonia	COVID-19	Viral myocarditis	Bacterial myocarditis	Pericarditis	Heart failure	Arrhythmia
35527388	Hemothorax as an Occult Cause of Hypotension After Transseptal Puncture	10.12659/AJCR.936188	Hemothorax			hemorrhagic shock	mitral valve stenosis	pulmonary embolism	pneumonia	acute coronary syndrome	cardiac tamponade	deep vein thrombosis	anemia	atrial fibrillation	right heart failure	Hemorrhagic shock (based on blood loss and hypotension)	Cardiac tamponade (due to potential blood collection in the pericardium)	Pulmonary embolism (explained by decreased breath sounds on the right side)	Nosocomial pneumonia (possible due to the use of catheters and potential oxygen requirement)	Acute respiratory distress syndrome (ARDS) (indicated by oxygen requirement)	Acute blood loss anemia (explained by the drop in hemoglobin)	Myocardial infarction (due to the patient's history and potential complications during the procedure)	Allergic reaction (though less likely due to no known allergies)	Sepsis (possible due to the increased lactate levels)	Acute kidney injury (potential complication due to hypotension and contrast dye)	Hemorrhagic shock	Atrial fibrillation	Pericardial effusion	Cardiac tamponade	Aortic dissection	Myocardial infarction	Pulmonary embolism	Thromboembolism	Sepsis	Endocarditis
35526110	Clostridium perfringens and Escherichia coli Bacteremia in a Patient with Acute Obstructive Suppurative Cholangitis: A Case Report and Review of the Literature	10.12659/AJCR.936329	Acute obstructive suppurative cholangitis			Acute cholecystitis	Cholangitis	Biliary tract infection	Bacteremia	Sepsis	Acidosis	Shock	Liver dysfunction	Choledocholithiasis	Clostridium perfringens infection	Biliary Tract Infection	Cholecystitis (Inflammation of the gallbladder)	Cholangitis (Inflammation of the bile ducts)	Sepsis (Life-threatening organ failure caused by a bloodstream infection)	Acute Liver Failure	Pancreatitis (Inflammation of the pancreas)	Kidney Infection	Pneumonia (Infection of the lungs)	Urinary Tract Infection (UTI)	Meningitis (Inflammation of the meninges, the protective membranes that surround the brain and spinal cord)	Biliary tract infection	Cholecystitis	Cholangitis	Appendicitis	Pancreatitis	Liver abscess	Sepsis	Pneumonia	Urinary tract infection	Diverticulitis
35525535	Successful Resuscitation of Cardiac Arrest After Refeeding Syndrome Associated with Hiatal Hernia: A Case Report	10.12659/AJCR.935605	refeeding syndrome			Wernicke's encephalopathy	Severe malnutrition	Anemia	Hypothermia	Esophagitis	Hiatal hernia	Hypokalemia	Hypophosphatemia	QT prolongation	Pulseless ventricular tachycardia (VT)	Severe Malnutrition	Hypothermia	Anemia	Wernicke's Encephalopathy	Hiatal Hernia	Reflux Esophagitis	Electrolyte Imbalance (Potassium, Magnesium, Phosphorus)	QT Interval Prolongation	Pulseless Ventricular Tachycardia	Severe Sepsis (possible due to a year-long undiagnosed illness)	Hypothermia	Anemia	Wernicke's encephalopathy	Hiatal hernia	Severe reflux esophagitis	QT interval prolongation	Pulseless ventricular tachycardia	Hypokalemia	Hypomagnesemia	Hypophosphatemia
35514081	Neuroleptic Malignant Syndrome with Adrenal Insufficiency After BNT162b2 COVID-19 Vaccination in a Man Taking Valproate: A Case Report	10.12659/AJCR.936217	Neuroleptic malignant syndrome			Neuroleptic malignant syndrome (NMS)	Encephalitis	Meningitis	Myocarditis	Drug-induced fever	Sepsis	Aseptic meningitis	Rhabdomyolysis	Viral infection	Worsening glomerulonephritis	Neuroleptic Malignant Syndrome (NMS)	Encephalitis	Meningitis	Sepsis	Rhabdomyolysis	Viral infection (other than COVID-19)	Metabolic encephalopathy	Hepatic encephalopathy	Uremic encephalopathy	Wernicke's encephalopathy	Neuroleptic malignant syndrome	Sepsis	Acute rhabdomyolysis	Myocarditis	Encephalitis	Meningitis	Thrombotic thrombocytopenic purpura	Adrenal insufficiency	Severe acute respiratory syndrome	Guillain-Barré syndrome
35509197	Colonic Pseudolipomatosis: A Rare but Characteristic Endoscopic Condition	10.12659/AJCR.936045	Pseudolipomatosis			Colonic pneumatosis	Sigmoid colitis	Eosinophilic colitis	Lymphocytic colitis	Microscopic colitis	Inflammatory bowel disease	Diverticulitis	Crohn's disease	Ulcerative colitis	Pseudomembranous colitis	Lymphangiectasia	Pneumatosis cystoides intestinalis (PCI)	Subepithelial lipoma	Eosinophilic colitis	Crohn's disease	Ulcerative colitis	Microscopic colitis	Diverticulosis	Infectious colitis	Drug-induced colitis	Eosinophilic colitis	Ischemic colitis	Inflammatory bowel disease	Colon cancer	Crohn's disease	Ulcerative colitis	Pseudomembranous colitis	Tuberculosis	Yersinia enterocolitica infection	Cryptosporidiosis
35505581	A 66-Year-Old Man Presenting with Port-Site Metastatic Gastric Adenocarcinoma 4 Years After Laparoscopic Resection of a Rectal Adenocarcinoma	10.12659/AJCR.935704	port site metastasis			Recurrent rectal cancer	Metastatic gastric cancer	Primary gastric cancer	Incisional metastasis of unknown primary	Port-site recurrence of rectal cancer	New primary abdominal wall malignancy	Metastatic adenocarcinoma of unknown primary	Paraneoplastic syndrome	Nosocomial infection	Peritonitis	Metastatic rectal cancer	Gastric cancer	Port-site metastasis	Pancreatic cancer	Colorectal cancer (recurrence)	Neuroendocrine tumor	Lymphoma	Sarcoma	Melanoma	Peritoneal carcinomatosis	Gastric adenocarcinoma	Rectal cancer recurrence	Lung cancer	Lymphoma	Mesothelioma	Adrenal cancer	Hepatocellular carcinoma	Pancreatic cancer	Ovarian cancer	Melanoma
35502126	An "Unusual" Diverticulated Appearance in Adult Direct Gerbode Defect: A Case Report	10.12659/AJCR.935537	Gerbode VSD			Congenital heart disease (unspecified)	Myocarditis	Dilated cardiomyopathy	Aortic stenosis	Mitral regurgitation	Pulmonary hypertension	Chronic obstructive pulmonary disease (COPD)	Sleep apnea	Anemia	Hyperthyroidism	Congenital heart disease (unspecified type)	Myocardial infarction (previous or recent)	Dilated cardiomyopathy	Aortic valve stenosis	Aortic root dilation	Atrial septal defect (ASD)	Pulmonary hypertension	Chronic obstructive pulmonary disease (COPD)	Myocarditis	Anemia	Atrial septal defect (ASD)	Pulmonary hypertension	Mitral valve regurgitation	Left ventricular hypertrophy	Pulmonary embolism	Congestive heart failure	Pericardial effusion	Cardiac arrhythmia	Myocarditis	Endocarditis
35491487	A 47-Year-Old Japanese Woman with Symptoms of Increased Salty and Reduced Sweet Taste Perception Preceding a Diagnosis of Thymoma-Associated Myasthenia Gravis	10.12659/AJCR.936000	Myasthenia gravis			Myocardial infarction	Thyroid disorder	Myasthenia gravis	Brain tumor	Cushing syndrome	Stroke	Bell's palsy	Multiple sclerosis	Insomnia	Möbius syndrome	Myasthenia Gravis	Thymoma	Lambert-Eaton syndrome	Congenital Myasthenic Syndromes	Botulism	Central nervous system lesions	Heavy metal intoxication	Medications affecting neuromuscular transmission	Autoimmune diseases (e.g., Systemic lupus erythematosus)	Myopathies	Myasthenia gravis	Lambert-Eaton myasthenic syndrome	Botulism	Guillain-Barré syndrome	Multiple sclerosis	Sarcoidosis	Eaton-Lambert syndrome	Myotonic dystrophy	Chronic inflammatory demyelinating polyneuropathy	Progressive supranuclear palsy
35490294	Systemic Lupus Erythematous and Neuromyelitis Optica Causing Hypercapnic Respiratory Failure	10.12659/AJCR.936283	neuromyelitis optica			Systemic lupus erythematosus (SLE)	Acute pulmonary embolism (PE)	Cardiomyopathy	Myelitis	Neuromyelitis optica spectrum disorder (NMOSD)	Autoimmune encephalitis	Infection	Vasculitis	Stroke	Brain tumor	Systemic Lupus Erythematosus (SLE)	Neuromyelitis Optica (NMO)	Cardiomyopathy	Pulmonary Embolism	Stroke/Cerebral Ischemia	Vitamin B12 Deficiency	Myasthenia Gravis	Guillain-Barre Syndrome	Brainstem Tumor	Meningitis/Encephalitis	Acute pulmonary embolism	Cardiomyopathy	Myasthenia gravis	Multiple sclerosis	Guillain-Barré syndrome	Systemic lupus erythematosus (SLE)	Neuromyelitis optica spectrum disorder (NMOSD)	Brain tumor	Stroke	Infection
35488414	Acute Limb Ischemia in Cogan Syndrome	10.12659/AJCR.935929	vascular ischemia	vasculitis		Acute coronary syndrome	Pulmonary embolism	Stroke	Cardiac arrest	Aortic dissection	Peripheral artery disease	Deep vein thrombosis	Buerger's disease	Thoracic outlet syndrome	Medication side effect	Acute limb ischemia	Thoracic outlet syndrome	Brachial neuritis	Complex regional pain syndrome	Systemic lupus erythematosus vasculitis	Anti-phospholipid syndrome	Buerger's disease	Rheumatoid vasculitis	Medication-induced vasculitis	Embolic complications from Cogan's syndrome	Cogan's syndrome	Giant cell arteritis	Takayasu's arteritis	Buerger's disease	Raynaud's phenomenon	Thromboangiitis obliterans	Polyarteritis nodosa	Temporal arteritis	Churg-Strauss syndrome	Kawasaki disease
35484832	Unilateral Subhyaloid Hemorrhage as a Presenting Sign of Chronic Myeloid Leukemia	10.12659/AJCR.936266	Chronic myeloid leukemia			Central retinal artery occlusion (CRAO)	Leukemia	Acute myeloid leukemia (AML)	Chronic myeloid leukemia (CML)	Coats' disease	Behçet's disease	Systemic lupus erythematosus (SLE)	Eclampsia	Viral retinitis	Intracranial hypertension	Central Retinal Artery Occlusion (CRAO)	Leukemia	Acute Myeloid Leukemia (AML)	Retinal vasculitis	Systemic lupus erythematosus (SLE)	Idiopathic thrombocytopenic purpura (ITP)	Tainted drug use	Viral infection	Intracranial process	Pre-eclampsia/eclampsia (unlikely due to patient's age)	Central retinal artery occlusion (CRAO)	Central retinal vein occlusion (CRVO)	Branch retinal artery occlusion (BRAO)	Branch retinal vein occlusion (BRVO)	Retinal detachment	Vitreous hemorrhage	Optic neuritis	Ischemic optic neuropathy	Giant cell arteritis	Acute angle-closure glaucoma
35470354	A Case of Synthetic Cannabinoid (K2)-Induced Posterior Reversible Encephalopathy Syndrome (PRES)	10.12659/AJCR.936209	K2 induced posterior reversible encephalopathy syndrome	cannabinoid induced posterior reversible encephalopathy syndrome		Urinary tract infection	Meningoencephalitis	Psychosis	Seizures	Autoimmune encephalitis	Cannabinoid Hyperemesis Syndrome	Lupus	Viral encephalitis	Non-convulsive status epilepticus	Behavioral variant frontotemporal dementia	Psychosis	Acute intoxication (cannabinoid)	Urinary tract infection	Meningoencephalitis (ruled out later)	Epilepsy (partial complex seizures)	Autoimmune encephalitis (positive ANA)	Metabolic encephalopathy (ruled out with normal lab tests)	Primary psychiatric disorder (depression with agitation)	Sleep disorder with abnormal behaviors	Conversion disorder (functional neurological symptoms)	Urinary tract infection	Meningoencephalitis	Seizure disorder	Encephalitis	Delirium	Psychosis	Autoimmune disorder	Drug-induced psychosis	K2 intoxication	Cannabinoid hyperemesis syndrome
35466283	Case of Moxifloxacin-Induced Black Hairy Tongue	10.12659/AJCR.936235	Black hairy tongue			Mixed connective tissue disease (MCTD)	Hypertension	Hyperlipidemia	Diabetes mellitus	Osteoporosis	Mycobacterium chelonae infection	Anemia	Oral candidiasis	Medication side effect	Idiopathic	Black hairy tongue	Medication-induced tongue discoloration	Xerostomia (dry mouth)	Fungal glossitis	Vitamin B deficiency	Atrophic glossitis	Geographic tongue	Median rhomboid glossitis	Palisade glossitis	Syphilitic glossitis	Black hairy tongue	Acanthosis nigricans	Candidiasis	Lichen planus	Geographic tongue	Median rhomboid glossitis	Leukoplakia	Squamous cell carcinoma	Verrucous carcinoma	Sarcoidosis
35462393	Successful Conservative Treatment of an Acute Arterial Occlusion After Total Knee Arthroplasty: Report of 2 Cases and Review of the Literature	10.12659/AJCR.936295	popliteal artery occlusion			Osteoarthritis	Obesity	Popliteal artery occlusion	Deep vein thrombosis	Pulmonary embolism	Myocardial infarction	Heart failure	Stroke	Cellulitis	Sepsis	Peripheral artery disease (PAD)	Deep vein thrombosis (DVT)	Acute compartment syndrome	Surgical site infection	Nerve palsy	Postoperative stiffness	Complex regional pain syndrome (CRPS)	Fat embolism	Myocardial infarction (heart attack)	Stroke	Popliteal artery occlusion	Deep vein thrombosis	Compartment syndrome	Nerve injury	Infection	Thromboembolism	Hematoma	Allergic reaction	Fluid overload
35459759	A Rare Case of an Intracranial Dermoid Cyst with Atypical Appearance on Computed Tomography and Magnetic Resonance Imaging	10.12659/AJCR.935115	Dermoid cyst			Posterior fossa syndrome	Intracranial hypertension	Cerebellar tonsillar herniation	Obstructive hydrocephalus	Empty sella syndrome	Idiopathic intracranial hypertension	Dermoid cyst	Cholesterol granuloma	Pilar cyst	Capillary malformation	Dermoid Cyst	Arachnoid cyst	Ependymoma	Pilocytic astrocytoma	Hematoma (subdural or cerebellar)	Capillary hemangioma	Cavernous Malformation	Cholesteatoma	Abscess	Meningioma	Cerebellar Hemangioblastoma	Cerebellar Metastases	Acoustic Neuroma	Meningioma	Lymphoma	Schwannoma	Ependymoma	Astrocytoma	Glioma	Lipoma
35440533	Asymptomatic Caseous Calcification of the Mitral Annulus in a 66-Year-Old Woman with 3-Year Imaging Follow-Up	10.12659/AJCR.936296	Caseous calcification of the mitral annulus			Myxoma	Papillary fibroelastoma	Fibroma	Lipoma	Hemangioma	Teratoma	Metastatic tumor	Primary cardiac lymphoma	Cardiac abscess	Non-bacterial thrombotic endocarditis	Myxoma	Fibroma	Lipoma	Hemangioma	Thrombus	Metastatic tumor	Localized amyloidosis	Granulomatous infiltration	Cardiac sarcoidosis	Cystic neoplasm	Myxoma	Fibroma	Lipoma	Rhabdomyoma	Papillary fibroelastoma	Hemangioma	Sarcoma	Lymphoma	Metastatic tumor	Infective endocarditis
35431313	Transient Complete Blindness Due to Metformin-Associated Lactic Acidosis (MALA) Reversed with Hemodialysis	10.12659/AJCR.935730	Metformin associated lactic acidosis			Diabetic Ketoacidosis	Diverticulitis	Ischemic colitis	Microscopic colitis	Inflammatory bowel disease (IBD)	C difficile colitis	Sepsis	Acute kidney injury (AKI)	Hypertensive urgency	Cortical blindness	Diabetic Ketoacidosis (DKA) with Lactic Acidosis	Acute Diverticulitis	Metformin-Associated Lactic Acidosis (MALA)	Ischemic colitis	Acute Kidney Injury (AKI)	Impaired intestinal motility	Sepsis	Cerebral ischemia (stroke)	Uremic Encephalopathy	Vitamin B12 deficiency	Diabetic ketoacidosis (DKA)	Sepsis	Acute kidney injury (AKI)	Acute pancreatitis	Diverticulitis	Mesenteric ischemia	Cerebrovascular accident (CVA)	Cortical blindness	Toxic ingestion
35430575	Complete Plaque Regression in Patients with Peyronie's Disease After Multimodal Treatment with Antioxidants: A Report of 2 Cases	10.12659/AJCR.936146	Peyronie’s disease			Peyronie's disease	Erectile dysfunction	Plaque calcification	Cavernous fibrosis	Dorsal curvature of penis	Lateral curvature of penis	Penile nodule	Inflammatory disease	Trauma (past)	Dupuytren's contracture (possible)	Peyronie's disease	Erectile Dysfunction	Cavernous fibrosis	Penile induration	Dupuytren's contracture (Palmar fibromatosis)	Trauma (past injury)	Angulation of the penis	Hypogonadism	Endovascular insufficiency	Psychogenic erectile dysfunction	Peyronie's disease	Peyronie's disease with calcification	Peyronie's disease with plaque	Peyronie's disease with nodule	Peyronie's disease with penile curvature	Peyronie's disease with penile pain	Peyronie's disease with erectile dysfunction	Peyronie's disease with history of trauma	Peyronie's disease with family history	Peyronie's disease with other associated medical
35428745	Histiocytic Sarcoma with an Unusual Clinical Manifestation Imitating Malignant Vascular Tumor: A Case Report	10.12659/AJCR.935824	Histiocytic sarcoma			Parkinson's disease	Malignant melanoma	Angiosarcoma	Histiocytic sarcoma	Metastatic carcinoma	Psoriasis vulgaris	Bowel cancer	Non-specified gastric complications	Fractured femoral neck	Neurological impairment of fine movement-shaking disturbances	Histiocytic sarcoma	Cutaneous angiosarcoma	Malignant lymphoma (histiocytic type)	Metastatic melanoma (with histiocytic differentiation)	Langerhans cell histiocytosis	Erdheim-Chester disease	Rosai-Dorfman disease	Sclerosing lymphangitis	Dermatofibrosarcoma protuberans	Atypical dermal fibrosarcoma	Histiocytic sarcoma	Angiosarcoma	Malignant fibrous histiocytoma	Dermatofibrosarcoma protuberans	Nodular fasciitis	Giant cell tumor of the tendon sheath	Epithelioid sarcoma	Extraskeletal osteosarcoma	Ewing sarcoma	Synovial sarcoma
35422454	A 61-Year-Old Woman Presenting with Low Back Pain Diagnosed with IgG4-Related Disease Affecting the Thoracoabdominal Aorta and Retroperitoneum	10.12659/AJCR.935007	Immunoglobulin G4-related disease (IgG4-RD)			IgG4-related disease	Retroperitoneal fibrosis	Lymphoma	Metastatic cancer (potentially recurrent breast cancer)	Aortitis	Vasculitis	Sarcoidosis	Erdheim-Chester disease	Infection (bacterial, fungal, mycobacterial)	Castleman disease	IgG4-related retroperitoneal fibrosis	Metastatic breast cancer	Lymphoma	Aortitis	Vasculitis	Retroperitoneal abscess	Tuberculosis	Sarcoidosis	Erdheim-Chester disease	Amyloidosis	IgG4-related disease	Retroperitoneal fibrosis	Takayasu's arteritis	Ankylosing spondylitis	Sarcoidosis	Erdheim-Chester disease	Castleman's disease	Lymphoma	Metastatic cancer	Infection
35418553	Waterhouse-Friderichsen Syndrome with Bilateral Adrenal Hemorrhage Associated with Methicillin-Resistant Staphylococcus aureus (MRSA) Bacteremia in an Adult Patient with History of Intravenous Drug Use	10.12659/AJCR.936096	Waterhouse-Friderichsen syndrome			Stroke	Sepsis	Spinal Cord Injury	Endocarditis	Meningitis	Brain abscess	Adrenal insufficiency	Disseminated intravascular coagulation (DIC)	Pulmonary embolism	HIV-related opportunistic infection	Spinal cord compression	Epidural abscess	Methicillin-resistant Staphylococcus aureus (MRSA) infection	Acute encephalopathy	Shock	Acute respiratory failure	Adrenal hemorrhage	Osteomyelitis	Discitis	Substance abuse disorder	Methicillin-resistant Staphylococcus aureus (MRSA)	Discitis	Osteomyelitis	Epidural abscess	Spinal cord compression	Upper-lobe cavitary nodules	Bilateral non-enhancing adrenal masses	Acute adrenal hemorrhage	Hypotension	Shock
35414639	Mixed Endometrial Stromal and Smooth Muscle Tumor of the Uterus with Unusual Morphologic Features in a 35-Year-Old Nulliparous Woman: A Case Report	10.12659/AJCR.935944	Mixed endometrial stromal and smooth muscle tumor			Degenerative leiomyoma	Uterine sarcoma	Endometrial stromal sarcoma	Ovarian sex-cord tumor	Adenomyosis	Endometrial hyperplasia	Polycystic ovary syndrome (PCOS)	Endometriosis	Pelvic inflammatory disease (PID)	Cervical cancer	Low-grade endometrial stromal sarcoma	Mixed Mullerian Tumor (MMT)	Endometrial stromatosis	Atypical leiomyoma	Endometrial polyp with atypical features	Endometrioid adenocarcinoma	Serous borderline ovarian tumor	Carcinosarcoma	Stromal endometriosis	Leiomyosarcoma	Degenerative leiomyoma	Endometrial polyp	Adenomyosis	Endometrial hyperplasia	Endometrial cancer	Uterine sarcoma	Leiomyosarcoma	Stromal sarcoma	Carcinosarcoma	Metastatic cancer
35400730	Adenomyoepithelioma of the Breast: A Report of 3 Cases	10.12659/AJCR.936070	Breast adenomyoepithelioma			Breast cancer	Microcalcification	Stromal fibrosis	Biphasic proliferation	Myoepithelial cells hyperplasia	Epithelial cells hyperplasia	Adenosis	Fibroadenoma	Ductal hyperplasia	Atypical ductal hyperplasia	Malignant breast cancer	Ductal carcinoma in situ (DCIS)	Atypical ductal hyperplasia (ADH)	Lobular carcinoma in situ (LCIS)	Papilloma	Fibroadenoma	Radial scar	Complex sclerosing lesion	Fat necrosis	Mammary hamartoma	Breast cancer	Fibroadenoma	Ductal hyperplasia	Intraductal papilloma	Fat necrosis	Inflammatory breast cancer	Metastatic breast cancer	Paget's disease of the breast	Sclerosing adenosis
35398874	A 60-Year-Old Swiss Woman Presenting with Migratory Radicular Pain Diagnosed with Lyme Disease by Western Blot	10.12659/AJCR.935717	Lyme disease			Lyme disease	Lumbar spondylosis	Lumbar stenosis	Right L4-L5 radiculopathy	Polyneuropathy	Cervical spondylosis	Temporoparietal lobe lesion	Mitral valve prolapse	Prediabetes	Allergy to gadolinium	Lyme disease	Lumbar radiculopathy	Lumbar spinal stenosis	Meralgia paresthetica	Sciatica	Vitamin B12 deficiency	Small fiber neuropathy	Diabetic neuropathy	Polyarteritis nodosa	Myofascial pain syndrome	Lyme disease	Radiculopathy	Diabetic neuropathy	Vascular neuropathy	Multiple sclerosis	Guillain-Barré syndrome	Meralgia paresthetica	Fibromyalgia	Tarlov cyst	Spinal stenosis
35396342	Life-Threatening Cardiac Tamponade Secondary to COVID-19 Treated with Uniportal Video-Assisted Thoracoscopic Surgery: A Case Report	10.12659/AJCR.935839	pericardial effusion secondary to COVID-19	cardiac tamponade secondary to COVID-19		Post-COVID-19 pericarditis	Pulmonary embolism	Pneumonia	Acute respiratory distress syndrome (ARDS)	Myocardial infarction	Heart failure	Sepsis	Chronic obstructive pulmonary disease (COPD)	Lung cancer	Interstitial lung disease	Pericarditis	Pneumonia	Pulmonary Embolism	Chronic Obstructive Pulmonary Disease (COPD)	Myocardial Infarction (Heart Attack)	Congestive Heart Failure	Sepsis	Pulmonary Neoplasm (Lung Cancer)	Drug-induced pneumonitis	Interstitial Lung Disease	Post-COVID-19 cough	Bronchitis	Asthma	Lung cancer	Tuberculosis	Heart failure	Pneumonia	Aspiration pneumonia	Gastroesophageal reflux disease (GERD)	Sarcoidosis
35379769	Ventriculoperitoneal Shunt Failure Due to Distal Peritoneal Catheter Kinking	10.12659/AJCR.935077	Shunt vitium	Shunt malfunction		Shunt malfunction (peritoneal catheter kinking)	Intracranial hypotension (low-pressure headache)	Ventriculomegaly (enlarged ventricles)	Postural Orthostatic Tachycardia Syndrome (POTS)	Migraine	Hydrocephalus (recurrence)	Idiopathic Intracranial Hypertension (IIH)	Chiari malformation complications	Pseudotumor cerebri	Medication-related headache	Chiari malformation type I complication	Shunt malfunction	Intracranial hypotension (low-pressure headache)	Ventricular enlargement	Peritoneal catheter migration	Meningitis (bacterial or aseptic)	Subdural hematoma	Intracranial hypertension	Shunt infection	Ventriculitis	Shunt malfunction	Infection	Tumor	Hydrocephalus	Chiari malformation	Meningitis	Encephalitis	Subarachnoid hemorrhage	Brain abscess	Cerebral edema
35370285	Management of an Extensive Intraparotid and Auricular Arteriovenous Malformation	10.12659/AJCR.935337	Arterio-venous malformation			Parotid gland tumor	Parotid abscess	Parotid lymphadenopathy	Parotid hemangioma	Parotid arteriovenous malformation (AVM)	Carotid body tumor	Branchial cleft cyst	Infected sebaceous cyst	Metastatic cancer	Inflammatory lymphangitis	Parotid gland tumor	Parotid abscess	Benign parotid neoplasm	AVM (Arteriovenous malformation)	Vascular tumor	Lymphoma	Metastatic cancer	Parotid hemangioma	Mumps	Sialadenitis	Benign parotid tumor	Malignant parotid tumor	Kawasaki disease	Sarcoidosis	Lyme disease	Temporal arteritis	Sjögren's syndrome	Melkersson-Rosenthal syndrome	Auricular cholesteatoma	Lymphadenitis
35368017	Infected Retained Catheter-Related Sheath, an Underrecognized Complication of Central Venous Catheter Insertion: A Case Report	10.12659/AJCR.936290	Infected retained catheter-related sheath			Catheter-associated bloodstream infection (CABS)	Endocarditis	Chronic malnutrition	Superior mesenteric artery syndrome (SMAS)	Immunocompromised state	Staphylococcus hominis infection	Streptococcus mitis infection	Streptococcus parasanguinis infection	Leukocytosis	Right-sided heart failure (possible complication)	Catheter-associated bloodstream infection	Endocarditis	Staphylococcal bacteremia	Streptococcus bacteremia	Septic emboli	Nosocomial pneumonia	Malnutrition-associated complications	Catheter-related complications	Superior mesenteric artery syndrome complications	Deep vein thrombosis	Indwelling catheter-related bloodstream infection (CRBSI)	Endocarditis	Intravascular device infection (IVD)	Septicemia	Osteomyelitis	Pneumonia	Meningitis	Cellulitis	Pyelonephritis	Endocarditis with mobile vegetation
35361746	A Case of Hemophagocytic Lymphohistiocytosis (HLH) Secondary to T Cell Lymphoma and Cytomegalovirus (CMV) Infection and Complicated by Tumor Lysis Syndrome (TLS)	10.12659/AJCR.935915	hemophagocytic lymphohistiocytosis (HLH) secondary to T cell lymphoma	CMV infection	tumor lysis syndrome	Community-acquired pneumonia	Sepsis	Malignancy (especially lymphoma)	Hemophagocytic lymphohistiocytosis (HLH)	Viral infection (CMV)	Autoimmune disease	Undiagnosed immunodeficiency	Wernicke encephalopathy	Acute heart failure	Cirrhosis	Community-acquired pneumonia	Sepsis	Viral infection (CMV)	Paraneoplastic syndrome	Hemophagocytic lymphohistiocytosis (HLH)	Malignancy (unknown primary)	Autoimmune disease (uncharacterized)	Liver cirrhosis with ascites	Heart failure with pulmonary edema	Undiagnosed infectious disease	Severe hyperferritinemia	Bilateral pneumonia	Hemophagocytic lymphohistiocytosis	Cytomegalovirus (CMV)	Autoimmune disorder	Lymphoma	Leukemia	Metastatic carcinoma	Sarcoidosis	Infectious mononucleosis
35354782	Burst Suppression Electroencephalography (EEG) Pattern with Coma and Loss of Brain Stem Reflexes Following a Baclofen Overdose with Subsequent Full Recovery	10.12659/AJCR.936280	Baclofen toxicity			Carbon monoxide poisoning	Hypothermia	Amitriptyline toxicity	Baclofen overdose	Neuropathy	Seizure disorder	Hypoxic-ischemic encephalopathy	Acute respiratory failure	Altered mental status	Coma	Carbon monoxide poisoning	Hypothermia	Metabolic coma (e.g., diabetic ketoacidosis)	Medication overdose (non-analyzed medication)	Meningitis/encephalitis	Stroke	Cardiac arrest	Severe pulmonary embolism	Acute severe asthma	Status epilepticus (non-convulsive)	Baclofen overdose	Carbon monoxide poisoning	Amitriptyline overdose	Ethanol intoxication	Cyanide poisoning	Hypoxic-ischemic encephalopathy	Seizure	Sepsis	Meningitis	Encephalitis
35351846	Acute-Onset Psychosis Following Prolonged Hospitalization for COVID-19 Pneumonia	10.12659/AJCR.936028	COVID psychosis			COVID-19 pneumonia	Bacterial pneumonia	Acute respiratory distress syndrome (ARDS)	Thromboembolic pulmonary embolism (PE)	Acute psychosis	Bipolar disorder with manic episode	Schizophrenia	Substance-induced psychosis (ruled out by negative toxicology)	Delirium (less likely due to normal mentation during prior hospitalization)	Autoimmune encephalitis (less likely due to rapid response to treatment)	COVID-19 Pneumonia	Acute Respiratory Distress Syndrome (ARDS)	Bacterial Pneumonia	Myocardial Injury (based on elevated CPK)	Disseminated Intravascular Coagulation (DIC) (based on elevated D-dimer)	Acute Psychosis	Bipolar Disorder with Manic Episode	Substance-Induced Psychosis (though ruled out by negative toxicology)	Post-traumatic Stress Disorder (PTSD) (given family history and potential childhood abuse)	Schizophrenia (though less likely due to sudden onset and negative family history)	COVID-19	Bacterial pneumonia	Acute respiratory distress syndrome (ARDS)	Influenza	Tuberculosis	Pneumocystis pneumonia (PCP)	Histoplasmosis	Coccidioidomycosis	Cryptococcosis	Sarcoidosis
35347103	Portal and Mesenteric Vein Thrombosis Associated with Decompression Sickness in a 48-Year-Old Deep Sea Self-Contained Underwater Breathing Apparatus (SCUBA) Diver	10.12659/AJCR.935473	Mesenteric vein thrombosis	portal vein thrombosis		Decompression sickness	Dehydration	Appendicitis	Food poisoning	Liver abscess	Mesenteric ischemia	Bowel infarction	Portal vein thrombosis	Hepatic encephalopathy	Alcoholic hepatitis	Decompression Sickness (DCS) (Though ruled out clinically, further workup suggests possible link)	Acute Gastroenteritis	Appendicitis	Mesenteric ischemia/venous thrombosis	Diverticulitis	Inflammatory bowel disease (IBD)	Peptic ulcer disease	Liver abscess	Cholecystitis	Hepatic injury	Decompression sickness	Mesenteric ischemia	Acute pancreatitis	Appendicitis	Cholecystitis	Intestinal obstruction	Diverticulitis	Inflammatory bowel disease	Gastroenteritis	Stomach ulcer
35342189	Total Pharyngo-Laryngo-Cervical-Esophagectomy with Jejunal Free Flap Reconstruction in a Developing Country: A Case Report from Vietnam	10.12659/AJCR.934974	Hypopharyngeal cancer			Esophageal Squamous Cell Carcinoma	Squamous Cell Carcinoma of Pharynx	Laryngeal Cancer	Neck Cancer	Hypopharyngeal Carcinoma	Oropharyngeal Cancer	Pyriform Sinus Carcinoma	Superior esophageal sphincter (SES) carcinoma	Cervical esophageal cancer	Laryngeal pyriform sinus carcinoma	Squamous Cell Carcinoma of the Esophagus	Esophageal Cancer	Oropharyngeal Cancer	Hypopharyngeal Cancer	Laryngeal Cancer	Pyriform Sinus Carcinoma	Alcohol-Related Esophageal Cancer	Smoking-Related Esophageal Cancer	Metastatic Squamous Cell Carcinoma (considering lymph node involvement)	Upper Aerodigestive Tract (UADT) Cancer	Squamous cell carcinoma of the hypopharynx	Esophageal cancer	Zenker's diverticulum	Thyroid cancer	Lymphoma	Myasthenia gravis	Parkinson's disease	Multiple sclerosis	Amyotrophic lateral sclerosis (ALS)	Amyloidosis
35340016	Ischemic Optic Neuropathy After Administration of a SARS-CoV-2 Vaccine: A Report of 2 Cases	10.12659/AJCR.935095	non-arteritic anterior ischemic optic neuropathy			Optic neuritis	Idiopathic intracranial hypertension	Viral meningitis	Vaccine-induced immune response	Iron deficiency anemia (complication)	Intracranial hypotension (less likely)	Myelin oligodendrocyte glycoprotein (MOG) antibody-associated disease (less likely)	Acute disseminated encephalomyelitis (ADEM) (less likely)	Leber hereditary optic neuropathy (LHON) (less likely)	Neuromyelitis optica (NMO) (less likely)	Optic Neuritis	Idiopathic Intracranial Hypertension (IIH)	Central Retinal Vein Occlusion (CRVO)	Leber's Hereditary Optic Neuropathy (LHON)	Atypical presentation of Multiple Sclerosis (MS)	Neuromyelitis Optica (NMO)	Intracranial hypotension (spinal CSF leak)	Infectious optic neuritis (although infectious serology tests were negative)	Vitamin B12 deficiency (although not mentioned in the report)	Migraine with visual aura (although the case report doesn't mention typical migraine symptoms)	Idiopathic intracranial hypertension (IIH)	Optic neuritis	Anterior ischemic optic neuropathy (AION)	Central retinal vein occlusion (CRVO)	Branch retinal vein occlusion (BRVO)	Sarcoidosis	Multiple sclerosis (MS)	Giant cell arteritis (GCA)	Behçet's disease	Temporal arteritis
35338108	Negative-Pressure Pulmonary Edema After Difficult Endotracheal Intubation in a Patient with Juvenile Rheumatoid Arthritis Undergoing Spigelian Hernia Surgery: A Case Report	10.12659/AJCR.934678	Negative-pressure pulmonary edema			Malnutrition	Spinal deformity	Short neck	Limited neck movement	Trismus	Difficult airway	Pulmonary edema	Lockjaw	Bradycardia	Gastroesophageal reflux disease	Spigelian hernia	Negative pressure pulmonary edema	Respiratory failure	Difficult airway management	Mallampati class II	Lockjaw	Bradycardia	Tracheal intubation complications	Pulmonary edema	Gastric distension	Juvenile rheumatoid arthritis (JRA)	Spigelian hernia	Airway obstruction	Pulmonary edema	Hypoxia	Bradycardia	Cardiac arrest	Acute respiratory distress syndrome (ARDS)	Sivelestat sodium hydrate toxicity	Furosemide toxicity
35332114	A Case of Multifocal Extramedullary and Non-Hepatosplenic Extramedullary Hematopoiesis in a 43-Year-Old Man with a History of Congenital Eisenmenger Syndrome	10.12659/AJCR.935141	Extramedullary hematopoiesis			Lymphoma	Edema	Spleen enlargement	Lymph node enlargement	Pelvic mass	Neurological symptoms	Heart disease	Pulmonary hypertension	Eisenmenger syndrome	Bone lesions											Lymphoma	Sarcoidosis	Metastatic cancer	Myeloproliferative disorder	Extramedullary hematopoiesis	Amyloidosis	Myelodysplastic syndrome	Leukemia	Hodgkin's disease	Non-Hodgkin's lymphoma
35321999	Fournier's Gangrene During Pregnancy in a Patient with Crohn's Disease	10.12659/AJCR.934942	Crohn’s associated Perianal and perirectal abscess	Fournier’s gangrene		Crohn's disease	Perianal abscess	Pelvic inflammatory disease	Vulvovaginitis	Perineal fistula	Endometritis	Urinary tract infection	Perirectal abscess	Cellulitis	Preeclampsia	Necrotizing Fasciitis	Fournier's Gangrene	Perianal Abscess	Crohn's Disease Complications (stricture, fistula)	Postpartum Sepsis	Pelvic Inflammatory Disease (PID)	Vulvovaginitis	Toxic Shock Syndrome (TSS)	Endometritis	Perirectal Cellulitis	Perianal abscess	Crohn's flare-up	Anal fissure	Anal fistula	Inflammatory bowel disease	Bacterial infection	Fungal infection	Sepsis	Necrotizing fasciitis	Toxic megacolon
35318297	A Rare Case of Listeria Septicemia and Meningitis in Liver Cirrhosis	10.12659/AJCR.935198	Listeria monocytogenes meningitis	Listeria septicemia		Non-ST-elevation myocardial infarction	Demand ischemia	Alcoholic liver cirrhosis with acute decompensation	Listeria monocytogenes sepsis	Hepatic encephalopathy	Acute gastrointestinal hemorrhage	Esophageal variceal bleeding	Acute kidney injury	Lactic acidosis	Listeria meningitis	Listeria monocytogenes meningitis	Alcoholic hepatitis	Esophageal variceal bleeding	Hepatic encephalopathy	Acute kidney injury	Severe left ventricular hypertrophy	Demand ischemia	Hyponatremia	Hyperbilirubinemia	Normocytic anemia	Non-ST-elevation myocardial infarction	Demand ischemia	Listeria monocytogenes sepsis	Acute liver failure	Gastrointestinal hemorrhage	Spontaneous bacterial peritonitis	Liver shock	Multi-factorial encephalopathy	Sepsis-induced encephalopathy
35314665	Lambl's Excrescences Associated with Cardioembolic Stroke	10.12659/AJCR.934859	Lambl’s excrescence			Acute ischemic stroke	Type 2 diabetes mellitus (poorly controlled)	Carotid artery stenosis (bilateral)	Possible embolic stroke source (unidentified)	Left homonymous hemianopsia	Ataxia	Lightheadedness	Nausea	Visual disturbances	Transient ischemic attack (possible)	Embolic Stroke	Right Posterior Cerebral Artery Infarct	Left Homonymous Hemianopsia	Ataxia	Type 2 Diabetes Mellitus (poorly controlled)	Carotid Stenosis	Transient Ischemic Attack (TIA) (possible)	Coronary Artery Embolism (possible)	Atrial Fibrillation (ruled out in this case)	Intracranial Atherosclerosis (possible)	Ischemic stroke	Atrial fibrillation	Carotid artery stenosis	Cardioembolic stroke	Aortic arch atheroma	Subclavian steal syndrome	Vertebrobasilar artery dissection	Posterior reversible encephalopathy syndrome	Cerebral venous sinus thrombosis	Brain tumor
35306504	Management of a Giant Renal Artery Aneurysm in a Patient with Severe Hemophilia A	10.12659/AJCR.934287	Giant right renal artery aneurysm			Primary glomerular disease	Secondary glomerular disease	Tubulointerstitial nephritis	Acute kidney injury	Chronic kidney disease	Renal cyst	Hepatitis C	Hypertension	Arthropathy	Hemophilia A	Hepatitis C related complications (e.g., cirrhosis, liver failure)	Nephrotic syndrome	Renal cysts (neoplasm cannot be ruled out)	Urinary tract infection	Autoimmune disorders (e.g., lupus)	Inflammatory bowel disease	Arthritis complications (e.g., joint infections)	Pulmonary embolism	Chronic inflammatory conditions	Underlying malignancy (further investigation needed)	Nephrotic syndrome	Renal vein thrombosis	Renal amyloidosis	Systemic lupus erythematosus	Multiple myeloma	Congestive heart failure	Venous insufficiency	Lymphedema	Deep vein thrombosis	Idiopathic edema
35304434	A 27-Year-Old Brazilian Woman with a History of Left Salpingectomy and Late Diagnosis of an Extra-Uterine Intra-Abdominal Pregnancy and Live Birth at 26 Weeks' Gestation	10.12659/AJCR.934401	Abdominal pregnancy			Abdominal pregnancy	Ectopic pregnancy	Uterine rupture	Placenta previa	Congenital fetal abnormality	Ureteral obstruction	Oligohydramnios	Gestational diabetes	Fetal macrosomia	Cervical incompetence	Ectopic pregnancy	Abdominal pregnancy	Uterine rupture	Placenta previa	Uterus didelphys	Fetal macrosomia	Fetal anomaly (cystic hygroma)	Hydronephrosis	Gestational diabetes	Preeclampsia (suspected due to hypertension)	Ectopic pregnancy	Abdominal pregnancy	Heterotopic pregnancy	Placenta percreta	Placenta accreta	Placenta increta	Congenital anomalies	Gestational diabetes	Pyelocaliceal dilatation	Cystic hygroma
35301273	What Causes Diagnostic Errors? Referred Patients and Our Own Cognitive Biases: A Case Report	10.12659/AJCR.935163	a vesicointestinal fistula due to Crohn's disease			Crohn's disease	Urinary tract infection (UTI)	Pyelonephritis	Inflammatory bowel disease (IBD)	Ulcerative colitis	Ankylosing spondylitis	Kidney stones	Retroperitoneal fibrosis	Spondyloarthritis	Malignancy	Crohn's Disease	Urinary Tract Infection (UTI)	Pyelonephritis	Scoliosis	Vesicointestinal fistula	Inflammatory Bowel Disease (IBD)	Malnutrition	Kidney Disease	Autoimmune Disease	Spondyloarthritis	Urinary tract infection (UTI) with complicated pyelonephritis	Crohn's disease (CD)	Vesicoureteral reflux (VUR)	Pyelonephritis	Interstitial cystitis (IC)	Appendicitis	Pyelonephritis	Urinary tract infection (UTI)	Chronic kidney disease (CKD)	Diverticulitis
35296632	A Case of Pulmonary Hypertension in a 67-Year-Old Woman with Thiamine Deficiency Following Partial Gastrectomy and Exacerbated by Diuretics	10.12659/AJCR.935308	Pulmonary hypertension caused by thiamine deficiency			Heart failure	Pulmonary hypertension	Tricuspid valve regurgitation	Right ventricular dilatation	Pericardial effusion	Thiamine deficiency	Edema	Gastrectomy	Colon cancer	Sigmoid colectomy	Pulmonary hypertension	Heart failure with preserved systolic function	Tricuspid valve regurgitation	Pericardial effusion (possible)	Right ventricular dysfunction	Thiamine deficiency	Malnutrition (potential)	Chronic kidney disease (potential)	Post-surgical complications (gastrectomy, colectomy)	Underlying malignancy (possible recurrence)	Pulmonary hypertension	Heart failure	Congestive heart failure	Valvular heart disease	Cardiomyopathy	Myocarditis	Pericarditis	Pneumonia	Pleural effusion	Pulmonary embolism
35292615	Systemic Inflammatory Response Syndrome from Nitrofurantoin: A Case Report	10.12659/AJCR.935113	Adverse drug reaction			Acute viral upper respiratory infection	Atypical pneumonia	Anaphylaxis	Acute pneumonitis due to nitrofurantoin	Heart failure	Urinary tract infection	Drug induced eosinophilia with pneumonitis	Acute interstitial nephritis	Pulmonary embolism	Acute heart failure	Acute viral upper respiratory infection	Atypical pneumonia	Anaphylaxis	Acute pneumonitis due to nitrofurantoin	Heart failure	Urinary tract infection (UTI)	Sepsis	Drug reaction with eosinophilia and systemic symptoms (DRESS)	Acute eosinophilic pneumonia	Pulmonary embolism (though CT scan negative)	Acute viral upper respiratory infection	Atypical pneumonia	Anaphylaxis	Acute pneumonitis due to nitrofurantoin	Heart failure	Drug reaction	Diabetic ketoacidosis	Sepsis	Urinary tract infection	Pulmonary embolism
35288529	Physical Examination Discovered Prostate Cancer Metastasis to the Testis: A Case Report	10.12659/AJCR.935521	Metastatic prostate cancer			Testicular germ cell tumor	Metastatic urothelial carcinoma	Paratesticular malignancy	Leydig cell tumor	Sertoli cell tumor	Spermatocytic tumor	Lymphoma	Sarcoma	Yolk sac tumor	Adult granulosa cell tumor	Testicular cancer (based on the right testicular mass and pathological findings)	Prostate cancer recurrence (given past diagnosis and positive NKX3.1)	Bladder cancer (due to the low-grade non-invasive urothelial carcinoma)	Radiation cystitis (previously diagnosed)	Urethral stricture (previously diagnosed)	Prostatitis (inflammation of the prostate)	Benign prostatic hyperplasia (enlarged prostate)	Epididymitis (inflammation of the epididymis)	Spermatocele (fluid-filled cyst in the scrotum)	Inguinal hernia (though less likely due to presentation)	Prostate cancer	Testicular cancer	Radiation cystitis	Urethral stricture	Low-grade non-invasive urothelial carcinoma of the bladder	Calcifications in the right testis	Comedo necrosis in the right testis	Prominent nucleoli in the right testis	Positive NKX3.1 in the right testis	Fluciclovine PET/CT scan negative for other areas of disease
35283475	Solitary Neurocysticercosis Presenting with Focal Seizure and Secondary Generalized Tonic-Clonic Seizure	10.12659/AJCR.935483	Neurocysticerosis			Neurocysticercosis	Brain abscess	Intracranial tumor	Meningitis	Cerebral infarction	Cerebral vasculitis	Cavernous angioma	Brain trauma	Cerebral hemorrhage	Chronic subdural hematoma	Neurocysticercosis	Intracranial space-occupying lesion	Focal epilepsy	Intracranial cystic mass	Cerebral edema	Secondary generalized tonic-clonic seizure	Thalassemia	Microcytic anemia	Severe headache	Occasional non-projectile vomiting	Cysticercosis	Tuberculosis	Toxoplasmosis	Neurocysticercosis	Meningitis	Brain abscess	Epilepsy	Stroke	Brain tumor	Subdural hematoma
35279666	Differential Diagnostic Challenges in the COVID-19 Pandemic: Renal Abscess After SARS-CoV-2 Infection in a Young Adolescent	10.12659/AJCR.935190	Renal abscess			Multilocular cystic lesion in the right kidney	Hepatosplenomegaly	Prolonged fever of unknown origin (FUO)	Atypical Multisystem Inflammatory Syndrome in Children (MIS-C)	Bacterial infection with unknown source	Liver abscess	Renal abscess	Right kidney tumor	Cysts in the left kidney	Autoimmune hepatitis	Recurrent/Chronic SARS-CoV-2 Infection	Multisystem Inflammatory Syndrome in Children (MIS-C)	Hepatitis (unspecified type)	Renal Abscess	Renal Cyst(s)	Autoimmune Hepatitis	Infectious Mononucleosis	Cytomegalovirus (CMV) Infection	Epstein-Barr Virus (EBV) Infection	Bacterial Endocarditis	Bacterial infection with an unknown source	Atypical MIS-C	Urinary tract infection (UTI)	Viral infection (other than COVID-19)	Systemic lupus erythematosus (SLE)	Rheumatoid arthritis (RA)	Sarcoidosis	Tuberculosis (TB)	Henoch-Schönlein purpura (HSP)	Glomerulonephritis
35277470	Acute Calcium Pyrophosphate Crystal Arthritis of the Wrist Elicited by Anti-COVID-19 Vaccination After Carpal Tunnel Release	10.12659/AJCR.934833	Calcium pyrophosphate dihydrate deposition disease (CPPD) wrist arthritis			Acute calcium pyrophosphate (CPP) crystal arthritis of the wrist	Repetitive strain injury	Carpal tunnel syndrome	Median nerve neuropathy	Vitamin B12 deficiency	Diabetes mellitus	Hypothyroidism	Guillain-Barré syndrome	Chronic inflammatory demyelinating polyneuropathy (CIDP)	Spondylosis	Carpal Tunnel Syndrome (pre-existing)	Acute Calcium Pyrophosphate (CPP) Crystal Arthritis	Vaccinal adverse event (potential link to CPP flare-up)	Median Nerve Neuropathy (severe)	Thenar muscle atrophy	Sensory loss in fingers	Past medical history of CPP arthritis	Inflammatory Synovial Fluid	Diffuse Calcifications	Metabolic/Autoimmune disorder (ruled out by tests)	Carpal tunnel syndrome	CPP crystal arthritis	Reactive arthritis	Septic arthritis	Gout	Pseudogout	Rheumatoid arthritis	Osteoarthritis	Polymyalgia rheumatica	Systemic lupus erythematosus
35273138	Cutaneous Lesions: An Unusual Clinical Presentation of Small Cell Lung Cancer	10.12659/AJCR.935313	Small cell lung cancer			Metastatic malignant melanoma	Metastatic lung cancer	Lymphoma	Mycobacterium avium-intracellulare (MAI) complex lymphadenopathy	Sarcoidosis	Carcinoid tumor	Testicular cancer	Colorectal cancer	Breast cancer	Amyloidosis	Metastatic Malignancy (e.g., lung cancer, melanoma)	Squamous Cell Carcinoma	Sebaceous Carcinoma	Metastatic Melanoma	Lymphoma	Mycobacterium avium-intracellulare (MAI) infection	Sarcoidosis	Langerhans cell histiocytosis	Amyloidosis	Nocardia infection	Metastatic adenocarcinoma	Squamous cell carcinoma	Malignant melanoma	Merkel cell carcinoma	Basal cell carcinoma	Lymphoma	Sarcoma	Langerhans cell histiocytosis	Kaposi sarcoma	Mycosis fungoides
35264551	A Rare Case of Traumatic Innominate-Innominate Arteriovenous Fistula	10.12659/AJCR.934270	Traumatic innominate-innominate arteriovenous fistula			Pericardial effusion	Myocardial infarction	Pulmonary hypertension	Tricuspid regurgitation	Mitral regurgitation	Mediastinal fibrosis	Aneurysm	Fistula	Heart failure	Dyspnea	Traumatic arteriovenous fistula (AVF)	Pericardial fibrosis	Post-traumatic stress syndrome (PTSD) with somatic symptoms	Myocardial infarction (heart attack)	Tricuspid valve incompetence	Mitral valve incompetence	Dilated cardiomyopathy	Pulmonary arterial hypertension (PAH)	Mediastinal fibrosis	Right heart failure	Arteriovenous fistula	Pulmonary hypertension	Aneurysmal left innominate vein	Aneurysmal right innominate vein	Infected innominate artery	Atrial septal defect	Patent ductus arteriosus	Coarctation of the aorta	Tetralogy of Fallot	Eisenmenger syndrome
35256582	A 41-Year-Old Woman with a Late Cerebral Metastasis 16 Years After an Initial Diagnosis of Cutaneous Melanoma	10.12659/AJCR.935728	Melanoma brain metastasis			Malignant melanoma brain metastasis	Malignant melanoma lung metastasis	Malignant melanoma spinal metastasis	Intracranial hemorrhage	Brain herniation	Scalp metastasis	Melanoma recurrence	Pneumonia (possible due to persistent cough)	Superior vena cava syndrome (possible due to chest discomfort)	Multiple organ failure	Malignant melanoma brain metastasis	Intracerebral hemorrhage	Melanoma lung metastasis	Melanoma bone metastasis	Meningitis	Encephalitis	Brain tumor (other than melanoma)	Cerebral edema	Pneumonia	Sepsis	Malignant melanoma	Metastatic melanoma	Cerebral apoplexy	Brain tumor	Meningitis	Encephalitis	Subdural hematoma	Intracerebral hemorrhage	Seizure	Cerebral herniation
35249096	The Missing Link: A Case of Severe Adverse Reaction to Histamine in Food and Beverages	10.12659/AJCR.934212	Adverse reaction to histamine in food and beverages													Histamine Intolerance	Mast Cell Activation Syndrome (MCAS)	Hereditary Angioedema (ruled out through testing)	Food Allergy (symptoms point towards this, but needs further investigation)	Systemic Mastocytosis (less likely due to negative lab findings)	Autoimmune Disease (needs further investigation to rule out)	Vasomotor Rhinitis (symptoms suggestive)	Non-Celiac Gluten Sensitivity (possible due to gastrointestinal issues)	Eosinophilic Esophagitis (less likely due to no esophageal symptoms)	Functional Gastrointestinal Disorder (needs further examination)	Hereditary angioedema (HAE)	Mast cell activation syndrome (MCAS)	Carcinoid syndrome	Food allergy	Histamine intolerance	Urticaria	Systemic lupus erythematosus (SLE)	Sjögren's syndrome	Celiac disease	Polymyalgia rheumatica
35246501	Acute Limb Ischemia After Self-Injection of Crushed Morphine Tablets into the Radial Artery: Role of Infrared Thermography in the Assessment of Tissue Perfusion	10.12659/AJCR.935336	Acute right limb ischemia after self-injection of crushed morphine tablets			Sepsis	Malignancy	Arterial embolism	Thrombosis	Raynaud's disease	Buerger's disease	Complex regional pain syndrome	Vasculitis	Carpal tunnel syndrome	Neurological disorder	Rhabdomyolysis	Compartment Syndrome	Peripheral Artery Disease	Arterial Thrombosis	Embolic Occlusion	Vasculitis	Buerger's Disease	Nerve Damage	Peripheral Neuropathy	Acute Kidney Injury	Morphine overdose	Arterial thrombosis	Arterial embolism	Raynaud's phenomenon	Thromboangiitis obliterans	Cold agglutinin disease	Cryoglobulinemia	Vasculitis	Hypothermia	Hypovolemia
35236818	A Mixed Neuroendocrine/Non-Neuroendocrine Neoplasm Arising in the Background of Ulcerative Colitis: A Case Report and Review of the Literature	10.12659/AJCR.934396	Mixed neuroendocrine non-neuroendocrine neoplasm			Colorectal cancer	Inflammatory bowel disease (IBD)	Ulcerative colitis (UC)	Hepatitis C virus (HCV) infection	Liver cirrhosis	Intestinal obstruction	Malnutrition	Dehydration	Anemia	Neuroendocrine carcinoma	Colorectal cancer	Inflammatory bowel disease (IBD), specifically Ulcerative colitis (UC)	Bowel obstruction	Liver cirrhosis	Hepatitis C virus (HCV) infection	Malnutrition	Dehydration	Anemia	Neuroendocrine carcinoma	Ascites	Inflammatory bowel disease (IBD)	Colon cancer	Colorectal stricture	Diverticulitis	Cecal volvulus	Intestinal obstruction	Liver cirrhosis	Hepatitis C virus (HCV)	Ascites	Hepatic vein thrombosis
35228507	A Rare Case of Synchronous Oncocytoma and Angiomyolipoma of the Kidney	10.12659/AJCR.935407	Oncocytoma and angiomyolipoma			Renal oncocytoma	Angiomyolipoma	Eosinophilic renal carcinoma	Metastatic carcinoma to the kidney	Renal lymphoma	Sarcomatoid renal carcinoma	Papillary renal cell carcinoma	Clear cell renal cell carcinoma	Chromophobe renal cell carcinoma	Renal cell carcinoma (unspecified type)	Renal oncocytoma	Angiomyolipoma	Eosinophilic granular cell tumor of the kidney	Renal cell carcinoma (chromophobe type)	Oncocytoma with focal chromophobe features	Melanoma of the kidney	Renal metastasis from an extra-renal primary tumor	Sarcomatoid carcinoma of the kidney	Clear cell carcinoma of the kidney (minimally clear variant)	Lymphoma involving the kidney	Renal cell carcinoma	Angiomyolipoma	Oncocytoma	Wilms tumor	Clear cell sarcoma of the kidney	Pheochromocytoma	Transitional cell carcinoma of the kidney	Leiomyosarcoma	Metastatic carcinoma	Malignant lymphoma
35226656	Delayed Diagnosis of Clostridium difficile Colitis in a 48-Year-Old Woman with a Homozygous Mutation of the UGT1A1 Gene While on Chemotherapy for Colorectal Carcinoma	10.12659/AJCR.934361	Clostridium difficile colitis			Ischemic colitis	Infectious colitis (other than C. difficile)	C. difficile colitis	Irinotecan induced colitis	Chemotherapy induced colitis (unspecified)	Microscopic colitis	Ulcerative colitis	Pseudomembranous colitis	Crohn's disease	Postoperative colitis	Irinotecan induced colitis: Based on the information provided, this is the most likely cause of severe diarrhea due to the patient's genetic predisposition and the resolution of symptoms after switching chemotherapy.	Clostridioides difficile (C. diff) infection: While initial tests were negative, a positive GDH test and response to Vancomycin suggest possible C. diff, potentially masked by irinotecan toxicity.	Cytomegalovirus (CMV) colitis: Though less likely, CMV infection can cause severe colitis in immunocompromised patients.	Pseudomembranous colitis: Antibiotic use can disrupt gut flora leading to overgrowth of Clostridium difficile, causing colitis.	Microscopic colitis: This inflammatory bowel disease can cause chronic watery diarrhea.	Radiation colitis: Previous surgeries might have involved pelvic radiation, leading to delayed radiation-induced colitis.	Ischemic colitis: Reduced blood flow to the colon can cause symptoms like diarrhea and abdominal pain.	Crohn's Disease: This inflammatory bowel disease can cause similar symptoms, but the patient's history suggests a less likely scenario.	Ulcerative colitis: While the presented case mainly affects the proximal colon, extensive ulcerative colitis can extend further.	Severe Enterocolitis: Acute inflammation of the small and large intestine can cause severe diarrhea.	Ischemic colitis	Infectious colitis (e.g., C. difficile infection)	Toxic colitis (due to chemotherapy)	Irritable bowel syndrome (IBS)	Ulcerative colitis	Crohn's disease	Inflammatory bowel disease (IBD)	Celiac disease	Diverticulitis	Appendicitis
35221328	Malignant Hypertension Complicated with Necrotizing Pancreatitis After Starting Treatment: A Case Report	10.12659/AJCR.935271	Malignant hypertension			Malignant hypertension	Hypertensive nephropathy	Acute kidney injury	Heart failure	Hypertensive retinopathy	Secondary hyperaldosteronism	Left ventricular hypertrophy	Pleural effusion	Ascites	Pre-eclampsia	Hypertensive heart disease	Malignant hypertension with end organ damage	Chronic kidney disease (CKD)	Secondary hyperaldosteronism	Preeclampsia/eclampsia (unlikely due to male gender)	Heart failure	Acute kidney injury (AKI)	Pulmonary edema	Connective tissue disease (ruled out by negative serologies)	Pre-eclampsia/HELLP syndrome (highly unlikely due to male gender)	Congestive heart failure	Nephrotic syndrome	Acute kidney injury	Systemic lupus erythematosus	Antiphospholipid syndrome	Sarcoidosis	Amyloidosis	Primary hyperaldosteronism	Renal artery stenosis	Polycystic kidney
35220391	Acute Hemorrhagic Leukoencephalitis - A Rare but Fatal Form of Acute Disseminated Encephalomyelitis - Complicated by Brain Herniation: A Case Report and Literature Review	10.12659/AJCR.935636	Acute hemorrhagic leukoencephalitis			Encephalitis	Meningitis	Acute disseminated encephalomyelitis (ADEM)	Cerebral vasculitis	Intracranial hemorrhage	Cysticercosis	Brain tumor	Lymphoma	Metabolic encephalopathy	Wernicke encephalopathy	Acute disseminated encephalomyelitis (ADEM)	Meningoencephalitis	Autoimmune encephalitis	Viral encephalitis (unidentified)	Central nervous system vasculitis	Brain abscess	Intracranial malignancy	Creutzfeldt–Jakob disease (CJD)	Metabolic encephalopathy	Wernicke encephalopathy	Bacterial meningitis	Viral meningitis	Encephalitis	Subarachnoid hemorrhage	Stroke	Brain abscess	Multiple sclerosis	Creutzfeldt-Jakob disease	Vasculitis	Sarcoidosis
35217632	Severe Protracted Hypophosphatemia in a Patient with Persistent Vegetative State on Long-Term Assisted Respiratory Support	10.12659/AJCR.934532	Hypophosphatemia triggered by respiratory alkalosis			Hypophosphatemia	Respiratory Alkalosis	Secondary Hyperparathyroidism	Vitamin D Deficiency	Medication Induced Hypophosphatemia	Ventilator Dependence	Epilepsy	Obesity	Diabetes Mellitus	Guillain-Barré Syndrome	Pneumonia	Sepsis	Urinary tract infection	Pressure injury	Deep vein thrombosis (DVT)	Pulmonary embolism (PE)	Medication-induced complication	Gastrointestinal bleeding	Occult malignancy	Cardiac arrhythmia	Hypophosphatemia	Respiratory alkalosis	Hyperparathyroidism	Vitamin D deficiency	Decreased parathyroid hormone	Sepsis	Acute kidney injury	Addison's disease	Malabsorption syndrome	Diabetic ketoacidosis
35213529	Rare Case of Hodgkin Lymphoma Transformation into Diffuse Large B-Cell Lymphoma with Atypical Spread Epidurally, Intradurally and Intramedullary: A Case Report	10.12659/AJCR.935014	Large B-cell lymphoma transformed from Hodgkin lymphoma			Malignant lymphoma	Metastatic cancer	Retroperitoneal lymphadenopathy	Sacroiliac joint pain	Lumbar spine pain	Thoracic spine pain	Liver metastases	Splenomegaly	Femoral bone pain	Hodgkin's lymphoma	Malignant lymphoma	Hodgkin's lymphoma (HL)	Retroperitoneal lymphadenopathy	Metastatic liver disease	Splenomegaly	Mediastinal lymphadenopathy	Bone lesions	Sacroiliac joint involvement	Vertebral body involvement	Lymphoproliferative disorder	Malignant lymphoma	Metastatic bone disease	Sacroiliitis	Osteoarthritis	Septic arthritis	Inflammatory bowel disease	Ankylosing spondylitis	Rheumatoid arthritis	Gout	Pyogenic arthritis
35210389	Autoimmune Hemolytic Anemia - Rare Complication of Brucellosis in a Saudi Woman: A Case Report and Literature Review	10.12659/AJCR.935187	Autoimmune haemolytic anaemia	brucella induced autoimmune haemolytic anaemia and immune thrombocytopeni	brucellosis	Brucellosis	Malaria	Hepatitis (viral)	Tuberculosis	Lymphoma	Sepsis	Babesiosis	Ehrlichiosis	Bartonellosis	Histoplasmosis	Brucellosis (B. melitensis infection)	Acute Leukemia	Sepsis	Liver Abscess	Malaria (ruled out based on testing)	Tuberculosis (ruled out based on testing)	Non-alcoholic steatohepatitis (NASH)	Viral Hepatitis (ruled out based on testing)	Babesiosis (zoonosis transmitted by ticks)	Lymphomas	Tuberculosis	Brucellosis	Malaria	Viral hepatitis	Autoimmune hemolytic anemia	Thrombocytopenia	Leukemia	Lymphoma	Myelodysplastic syndrome	Aplastic anemia
35197439	Intracapsular Micro-Enucleation of a Painful Superficial Peroneal Nerve Schwannoma in a 60-Year Old Man: A Rare Encounter	10.12659/AJCR.936056	Right superficial peroneal nerve schwannoma			Schwannoma	Neurofibroma	Morton's neuroma	Liposarcoma	Merkel cell carcinoma	Malignant melanoma	Fibrosarcoma	Dermatofibrosarcoma protuberans	Atypical lipoma	Leiomyosarcoma	Schwannoma	Neurofibroma	Fibrosarcoma	Liposarcoma	Ganglion cyst	Baker's cyst	Meralgia paresthetica	Peroneal nerve entrapment	Soft tissue sarcoma	Malignant peripheral nerve sheath tumor (MPNST)	Neurofibroma	Schwannoma	Lipoma	Hemangioma	Glomus tumor	Desmoid tumor	Nodular fasciitis	Epidermoid cyst	Pilonidal cyst	Giant cell tumor of the tendon sheath
35196307	Penile Necrosis Associated with Local Intravenous Injection of Cocaine	10.12659/AJCR.935250	Penile necrosis			Lewy body dementia	Parkinson's disease	Huntington's disease	Multiple sclerosis	Amyotrophic lateral sclerosis	Alzheimer's disease	Prion disease	Creutzfeldt–Jakob disease	Spinocerebellar ataxia	Spinal muscular atrophy	penile necrosis due to cocaine injection	Scrotal cellulitis	Bacterial skin and soft tissue infection	Inguinal lymphadenopathy	Vasculitis (ruled out)	Fournier's gangrene (ruled out)	Hepatitis (ruled out)	Sepsis	Endocarditis (less likely)	HIV (ruled out)	Penile gangrene	Cocaine-induced vasculitis	Infective endocarditis	Fournier gangrene	Syphilitic chancre	Bacterial infection	Herpes simplex infection	Lichen sclerosus	Traumatic injury	Penile cancer
35194011	Sickle Cell Trait and SARS-CoV-2-Induced Rhabdomyolysis: A Case Report	10.12659/AJCR.934220	SARS-CoV-2 induced rhabdomyolysis			COVID-19	Acute kidney injury	Rhabdomyolysis	Electrolyte imbalance	Hyperkalemia	Hyponatremia	Hypocalcemia	Acute liver failure	Back pain	Dyspnea	COVID-19 with complications	Rhabdomyolysis (muscle breakdown)	Acute Kidney Injury (AKI)	Electrolyte Imbalance	Myoglobinuria (muscle breakdown product in urine)	Liver failure	Pneumonia (possible)	Disseminated Intravascular Coagulopathy (DIC) (possible)	Guillain-Barre syndrome (possible)	Myocarditis (possible)	COVID-19	Acute kidney injury	Hyponatremia	Hypocalcemia	Hyperkalemia	Hypermagnesemia	Elevated liver enzymes	Elevated LDH	Elevated CPK	Myositis
35190520	Laparoscopic Enterolysis of Congenital Band Precipitating Pathogenic Heterotopic Mesenteric Ossification Requiring Hemicolectomy: A Case Report	10.12659/AJCR.934910	Heterotopic ossificans			Small bowel obstruction	Congenital band obstruction	Postoperative ileus	Cecal mass	Bowel obstruction due to adhesions	Idiopathic heterotopic mesenteric ossification	Crohn's disease	Ulcerative colitis	Intestinal cancer	Malignant bowel obstruction	Small bowel obstruction	Congenital band adhesions	Heterotopic ossification	Crohn's disease (past medical history not mentioned)	Ulcerative colitis (past medical history not mentioned)	Gastrointestinal cancer (past medical history not mentioned)	Appendicitis (not confirmed by imaging)	Intestinal adhesions (post-surgical complication)	Bowel perforation (possible complication from obstruction)	Malignancy (ruled out by biopsy)	Small bowel obstruction	Cecal volvulus	Intussusception	Appendicitis	Diverticulitis	Ischemic bowel disease	Mesenteric ischemia	Crohn's disease	Ulcerative colitis	Inflammatory bowel disease
35185147	Successful Treatment for Isolated Bone Marrow Hodgkin Lymphoma in an Human Immunodeficiency Virus (HIV)-Negative Patient	10.12659/AJCR.935045	Diffuse large B cell lymphoma			Acute myeloid leukemia (AML)	Myelodysplastic syndrome (MDS)	Aplastic anemia	Lymphoma	Hodgkin lymphoma	Systemic lupus erythematosus (SLE)	Hypersplenism	HIV infection	EBV infection	Cytomegalovirus (CMV) infection	Chronic HBV infection	Splenomegaly	Recurrent pneumonia	Cervical lymphadenopathy	Ascites	Hypoalbuminemia	EBV infection	Immunodeficiency	Hypogammaglobulinemia	Autoimmune disease	Aplastic anemia	Chronic lymphocytic leukemia	Myelodysplastic syndrome	Hodgkin lymphoma	Non-Hodgkin lymphoma	Acute myeloid leukemia	Infectious mononucleosis	Idiopathic thrombocytopenic purpura	Myelofibrosis	Thalassemia
35184129	Relapsing Infectious Mononucleosis-Like Symptoms Associated with Liver Insufficiency in a Chronic Hepatitis B Patient with Common Variable Immunodeficiency	10.12659/AJCR.934003	Common variable immunodeficiency			Systemic lupus erythematosus	Sjögren's syndrome	Common variable immunodeficiency	Epstein-Barr virus associated lymphoproliferative disorders	Hodgkin's lymphoma	Non-Hodgkin's lymphoma	Castleman disease	Sarcoidosis	IgG4-related disease	Kikuchi disease	Chronic HBV infection	Hepatitis B flare-up	Pneumonia	Splenomegaly	Lymphadenopathy	Vascular transformation of lymph node sinuses	Hypoalbuminemia	Ascites	EBV reactivation	HHV-6 infection (possible)	Chronic Hepatitis B	Epstein-Barr Virus (EBV) Infection	Pneumonia	Splenomegaly	Ascites	Fever	Lymphadenopathy	Low Ig Levels	Isohemagglutinins Absence	Few Switched Memory B Cells
35181646	A Rare Case of Coronavirus Disease 2019 Vaccine-Associated Cerebral Venous Sinus Thrombosis Treated with Mechanical Thrombectomy	10.12659/AJCR.935355	Cerebral venous sinus thrombosis (CVST)			Stroke	Acute ischemic stroke	Cerebral venous sinus thrombosis	CVST	Intracerebral hemorrhage	Encephalopathy	Antiphospholipid syndrome	Autoimmune encephalitis	Systemic lupus erythematosus	Vasculitis	Acute Ischemic Stroke	Cerebral Venous Thrombosis (CVT)	Antiphospholipid Syndrome (APS)	Vasculitis	Systemic Lupus Erythematosus (SLE)	Subacute/acute bacterial endocarditis with embolic complications (septic emboli)	Migraine with complicated aura	Cardiac arrhythmia with embolic complications	Hypertensive encephalopathy	Intracranial space-occupying lesion (tumor/abscess)	Stroke	Septicemia	Thrombotic thrombocytopenic purpura (TTP)	Antiphospholipid syndrome (APS)	Inflammatory bowel disease (IBD)	Cerebral venous sinus thrombosis (CVST)	Vasculitis	Brain tumor	Multiple sclerosis (MS)	Subarachnoid hemorrhage
35177579	Pasteurella Endocarditis in a Patient with Rheumatic Mitral Valve Disease	10.12659/AJCR.935270	Mitral valve vegetation with Pasteurella multicoda			Congestive heart failure	Atrial fibrillation	Digoxin toxicity	Endocarditis	Mitral valve regurgitation	Tricuspid regurgitation	Urinary tract infection	Chronic kidney disease	Acute kidney injury	Stroke	Digoxin toxicity	Tricuspid regurgitation	Mitral regurgitation	Infective endocarditis	Acute kidney injury	Hyponatremia	Hyperkalemia	Community acquired pneumonia	Atrial fibrillation	Underlying chronic ischemic heart disease	Infective endocarditis	Congestive heart failure	Digoxin toxicity	Myocardial infarction	Arrhythmia	Pneumonia	Pulmonary edema	Sepsis	Stroke	Metastatic cancer
35173141	Myocarditis, Pulmonary Hemorrhage, and Extensive Myositis with Rhabdomyolysis 12 Days After First Dose of Pfizer-BioNTech BNT162b2 mRNA COVID-19 Vaccine: A Case Report	10.12659/AJCR.934399	Immune-mediated myocarditis	pulmonary vasculitis	myositis • thrombocytopenia	Myocarditis	Pericarditis	Acute kidney injury	Rhabdomyolysis	Pulmonary embolism	Deep vein thrombosis	Brachial plexopathy	Guillain-Barre syndrome	Vaccine side effects	Musculoskeletal infection	Acute Myositis	Rhabdomyolysis	Pulmonary Embolism (though ruled out by tests)	Myopericarditis	Viral Infection (other than SARS-CoV-2)	Acute Kidney Injury	Drug Reaction (possible link to first dose of Pfizer vaccine)	Autoimmune Disease	Metabolic Myopathy	Underlying Cardiac Condition	Myocarditis	Myositis	Deep vein thrombosis (DVT)	Pulmonary embolism	Acute kidney injury	High anion gap metabolic acidosis	Septic shock	Necrotizing fasciitis	Compartment syndrome	COVID-19
35171900	Erdheim-Chester Disease Successfully Treated with Front-Line Single-Agent Dabrafenib	10.12659/AJCR.935090	Erdheim-Chester disease			Langerhans cell histiocytosis (LCH)	Erdheim-Chester disease (ECD)	Rosai-Dorfman disease (RDD)	Miliary tuberculosis	Sarcoidosis	Systemic lupus erythematosus (SLE)	Amyloidosis	Non-Hodgkin lymphoma	Metastatic malignancy	Myeloproliferative neoplasm (MPN)	Erdheim-Chester Disease (ECD)	Langerhans cell histiocytosis (LCH)	Systemic lupus erythematosus (SLE)	Inflammatory bowel disease (IBD)	Acute cholecystitis	Peptic ulcer disease	Pelvic inflammatory disease (PID)	Endometriosis	Ovarian cancer	Metastatic malignancy	Metastatic melanoma	Langerhans cell histiocytosis	Erdheim-Chester disease	Castleman disease	Sarcoidosis	Multicentric Castleman disease	POEMS syndrome	Rosai-Dorfman disease	Erdheim-Chester disease with sarcoid-like features	Hematopoietic neoplasm
35169112	A 48-Year-Old Man Presenting as an Emergency with Severe Back Pain, a Large Anterior Paravertebral Hematoma, and Spontaneous Rupture of the Right 9th Intercostal Artery Successfully Managed by Transcatheter Arterial Embolization: A Case Report	10.12659/AJCR.934173	Spontaneous intercostal arterial rupture			Spontaneous coronary syndrome	Aortic dissection	Pulmonary embolism	Musculoskeletal injury	Kidney stones	Pleuritis	Pneumonia	Costochondritis	Peptic ulcer disease	Pancreatitis	Musculoskeletal injury (e.g., muscle strain, spinal fracture)	Kidney stones	Pancreatitis	Herpes Zoster (shingles)	Costochondritis (inflammation of cartilage in the ribs)	Pleurisy (inflammation of the lining of the lungs)	Peptic ulcer disease	Cholecystitis (inflammation of the gallbladder)	Aortic dissection (less likely due to normal CXR)	Myocarditis (inflammation of the heart muscle)	Aortic dissection	Pulmonary embolism	Acute coronary syndrome	Herniated disc	Spinal stenosis	Spondylolisthesis	Myofascial pain syndrome	Fibromyalgia	Ankylosing spondylitis	Osteoarthritis
35167511	Folinic Acid, Fluorouracil, and Oxaliplatin Therapy for Recurrent Esophageal Cancer with Syndrome of Inadequate Antidiuretic Hormone Secretion (SIADH) After Preoperative Cisplatin/5-Fluorouracil Therapy	10.12659/AJCR.935121	Syndrome of inadequate antidiuretic hormone secretion (SIADH)			Hyponatremia	Syndrome of Inappropriate Antidiuretic Hormone Secretion (SIADH)	Cisplatin-induced nephrotoxicity	Diabetes Insipidus (DI)	Cerebral Salt Wasting Syndrome (CSWS)	Adrenal insufficiency	Hypothyroidism	Heart failure	Kidney disease	Medication side effects	Esophageal Squamous Cell Carcinoma	Myocardial Infarction (history)	Stroke (history)	Diabetes Mellitus (history)	Acute Hyponatremia	Electrolyte Imbalance	Metabolic Encephalopathy	Cisplatin Induced Nephrotoxicity (possible)	Syndrome of inappropriate antidiuretic hormone secretion (SIADH) (possible)	Medication Induced Adverse Event (possible)	Hyponatremia	SIADH	Cisplatin toxicity	Mannitol toxicity	Diuretics	Diabetes insipidus	Adrenal insufficiency	Nephrotic syndrome	Uremia	Hypercalcemia
35165252	Late-Onset Metastatic Renal Cell Carcinoma to the Thyroid Gland: An Unusual Airway Emergency	10.12659/AJCR.934814	Metastatic renal cell carcinoma to thyroid gland			Metastatic renal cell carcinoma (RCC) to the thyroid gland	Follicular thyroid carcinoma	Squamous cell carcinoma of the neck	Laryngeal cancer	Tracheal cancer	Anaplastic thyroid carcinoma	Non-Hodgkin lymphoma	Sarcoma of the thyroid gland	Papillary thyroid carcinoma	Parathyroid carcinoma	Metastatic Renal Cell Carcinoma (MCC)	Locally Advanced Follicular Thyroid Carcinoma	Tracheal Stenosis	Superior Vena Cava Syndrome	Pulmonary Metastasis	Acute Respiratory Distress Syndrome (ARDS)	Myocardial Infarction	Diabetic Peripheral Neuropathy	Hypertension	Diabetes Mellitus	Thyroid cancer	Tracheal cancer	Lung cancer	Renal cell carcinoma	Metastatic cancer	Hemoptysis	Stridor	Dysphagia	Neck mass	Dyspnea
35157644	Guillain-Barré Syndrome After Ad26.COV2.S Vaccination	10.12659/AJCR.935275	Guillain-Barré syndrome			Guillain-Barre syndrome	Miller Fisher syndrome	Chronic inflammatory demyelinating polyneuropathy (CIDP)	Diabetic polyneuropathy	Critical limb ischemia	Lumbar spinal stenosis	Meningitis	Myelopathy	Vasculitis	West Nile virus	Guillain-Barré Syndrome	Chronic Inflammatory Demyelinating Polyneuropathy (CIDP)	Diabetic Peripheral Neuropathy	Lumbar Spinal Stenosis	Vitamin B12 Deficiency (despite normal screening)	Vasculitis	Toxin-induced neuropathy	Myelopathy	Paraneoplastic syndrome	Peripheral artery disease (PAD)	Guillain-Barré syndrome	Acute inflammatory demyelinating polyneuropathy (AIDP)	Miller Fisher syndrome	Multifocal motor neuropathy (MMN)	Chronic inflammatory demyelinating polyneuropathy (CIDP)	Porphyria	Sarcoidosis	Lyme disease	Vitamin B12 deficiency	Hypothyroidism
35152259	Pulmonary Function and Chest Computed Tomography (CT) Scan Findings After Antifibrotic Treatment for COVID-19-Related Pulmonary Fibrosis	10.12659/AJCR.934830	long COVID or post-acute sequelae of COVID-19			Severe COVID-19 pneumonia	Acute respiratory failure	Asthma exacerbation	Organizing pneumonia	Pulmonary fibrosis	COVID-associated ARDS (Acute Respiratory Distress Syndrome)	Drug-induced pneumonitis (possible side effect from medications)	Post-viral bronchiolitis obliterans (rare complication after viral infection)	Underlying interstitial lung disease (aggravated by COVID-19)	Nintedanib-induced pneumonitis (rare side effect)	Severe COVID-19 pneumonia with Acute Respiratory Distress Syndrome (ARDS)	Organizing pneumonia (possible)	Post-COVID interstitial lung disease (ILD)	Bronchial asthma exacerbation	Pulmonary fibrosis	Nintedanib-induced pneumonitis (unlikely)	Drug-induced lung injury (possible)	Myocardial dysfunction (potential complication from severe illness)	Pulmonary embolism (possible complication)	Nosocomial pneumonia (hospital-acquired pneumonia)	Severe COVID-19 pneumonia	Asthma exacerbation	Organizing pneumonia	Pulmonary fibrosis	Pneumonia	Bronchiolitis	Lung cancer	Heart failure	Pleurisy	Interstitial lung disease
35145053	Post-Traumatic Surgical Emphysema and Sialocele with Fistula Following Knife Wounds to the Head and Neck of a 30-Year-Old Woman	10.12659/AJCR.934817	sialocele			Submandibular gland laceration	Hematoma of submandibular gland	Submandibular gland abscess	Sialadenitis (inflammation of the submandibular gland)	Sialadenopathy (enlargement of the submandibular gland)	Ludwig's angina (acute التهاب تحت الفك (ilab tiht al-fakk) - facial swelling caused by submandibular gland infection)	Submandibular gland duct injury	Parotid gland injury (although less likely due to location mentioned)	Cervical emphysema	Macrovascular injury	Sialocele	Hematoma	Abscess	Ludwig's angina	Submandibular gland injury	Cellulitis	Necrotizing fasciitis	Trismus	Nerve palsy	Aeroemphysema	Submandibular gland laceration	Submandibular sialadenitis	Submandibular abscess	Submandibular sialometaplasia	Warthin's tumor	Mucoepidermoid carcinoma	Adenocarcinoma	Oncocytoma	Lymphangioma	Hemangiopericytoma
35140194	Case Report of Cardiorenal Syndrome with Ascites and Listeria monocytogenes Peritonitis: The Role of Large-Volume Paracentesis and Albumin Replacement	10.12659/AJCR.934423	spontaneous bacterial peritonitis caused by Listeria monocytogenes			Sepsis	Urinary tract infection	Pneumonia	Cholecystitis	Diverticulitis	Endocarditis	Meningitis	Encephalitis	Liver cirrhosis	Acute kidney injury	Spontaneous bacterial peritonitis (SBP)	Urinary tract infection (UTI)	Pneumonia	Diverticular abscess	Cholangitis	Endocarditis	Cytomegalovirus (CMV) infection	Tuberculosis	Cancer (consider colon or gastrointestinal malignancies)	Myocardial infarction	Listeria monocytogenes	Streptococcus pneumoniae	Escherichia coli	Salmonella spp.	Klebsiella pneumoniae	Yersinia enterocolitica	Campylobacter jejuni	Shigella spp.	Vibrio cholerae	Entamoeba histolytica
35136010	Extensive Cerebral Venous Sinus Thrombosis (CVST) After the First Dose of Pfizer-BioNTech BNT162b2 mRNA COVID-19 Vaccine without Thrombotic Thrombocytopenia Syndrome (TTS) in a Healthy Woman	10.12659/AJCR.934744	Cerebral venous sinus thrombosis (CVST) post first dose of Pfizer-BioNTech BNT162b2 mRNA COVID-19 vaccine			Cerebral venous sinus thrombosis	Migraine with aura	Meningitis	Subarachnoid hemorrhage	Cervical spondylosis	Giant cell arteritis	Brain tumor	Eagle syndrome	Primary stabbing headache	Cluster headache	Cerebral Venous Sinus Thrombosis (CVST)	Migraine with Aura	Meningitis	Cervicogenic Headache	Primary Intracranial Hypertension (Idiopathic Intracranial Hypertension)	Temporal Arteritis	Brain Tumor	Subarachnoid Hemorrhage	Hemicrania Continua	Medication Overuse Headache	Sinus thrombosis	Meningitis	Brain tumor	Subarachnoid hemorrhage	Cerebral venous sinus thrombosis	Giant cell arteritis	Temporal arteritis	Migraine	Tension headache	Intracranial hypertension
35132053	Case Report: Infective Endocarditis of Mechanical Aortic Valve Due to Neisseria elongata Bacteremia	10.12659/AJCR.933750	Infective endocarditis of mechanical aortic valve			Endocarditis	Severe sepsis	Urinary tract infection (UTI) with pyelonephritis	Prostatitis	Pneumonia	Intra-abdominal abscess	Bacteremia	Infective endocarditis (IE) of prosthetic valve	Myocarditis	Nosocomial infection	Endocarditis of prosthetic valve	Urinary tract infection with sepsis	Pneumonia	Prosthetic valve thrombosis	Intra-abdominal abscess	Skin and soft tissue infection	Bacteremia of unknown origin	Myocardial infarction	Occult malignancy	Inflammatory bowel disease	Infective endocarditis	Bacterial pneumonia	Septicemia	Urinary tract infection	Viral illness	Myocardial infarction	Stroke	Heart failure	Anemia	Hemolytic uremic syndrome
35125492	Multisystemic Sarcoidosis Presenting with Widespread Vertebral Osseous and Visceral Lesions Masquerading as Metastatic Disease: A Case Report and Literature Review	10.12659/AJCR.935158	Multisystem sarcoidosis with visceral and vertebral disease			Sarcoidosis	Metastatic carcinoma	Multiple myeloma	Granulomatous hepatitis	Alcoholic liver disease	Non-alcoholic fatty liver disease	Cholangitis	Ascites	Hypercalcemia	Renal insufficiency	Metastatic cancer	Multiple myeloma	Sarcoidosis (active recurrence)	Autoimmune hepatitis	Viral hepatitis (uncommon)	Granulomatous liver disease (other causes)	Hypercalcemia of malignancy	Chronic kidney disease	Heart failure	Myelodysplastic syndrome (MDS)	Sarcoidosis	Multiple myeloma	Metastatic cancer	Lymphoma	Infection	Autoimmune disorder	Vasculitis	Paraneoplastic syndrome	Thrombotic microangiopathy	Hemochromatosis
35124689	Effectiveness of Hydro-Dissection of the Piriformis Muscle Plus Low-Dose Local Anesthetic Injection for Piriformis Syndrome: A Report of 2 Cases	10.12659/AJCR.935346	Piriformis syndrome			Piriformis syndrome	Lumbar spinal stenosis	Sciatica	Ischial bursitis	Sacroiliac joint dysfunction	Meralgia paresthetica	Fibromyalgia	Myofascial pain syndrome	Osteoarthritis	Lumbar radiculopathy	Piriformis syndrome	Lumbar spinal stenosis	Sacroiliac joint dysfunction	Sciatica	Meralgia paresthetica	Ischiofemoral impingement	Lumbar radiculopathy	Osteoarthritis	Bursitis	Myofascial pain syndrome	Piriformis syndrome	Lumbar radiculopathy	Sacroiliac joint pain	Gluteal tendinopathy	Trochanteric bursitis	Hip osteoarthritis	Iliopsoas bursitis	Meralgia paresthetica	Sciatica	Myofascial pain syndrome
35121723	Severe Postoperative Bleeding Following Minor-to-Moderate Abdominal and Flank Liposuction Performed at a Day Surgery Center: A Case Report	10.12659/AJCR.934049	Hemorrhage			Internal bleeding	Lipoma	Cellulitis	Hematoma	Deep vein thrombosis	Pulmonary embolism	Myocardial infarction	Sepsis	Perforation	Acute abdomen	Ischemic Orchitis	Deep Vein Thrombosis (DVT)	Pulmonary Embolism (PE)	Testicular Torsion	Nosocomial Infection	Lidocaine Toxicity	Compartment Syndrome	Fat Embolism Syndrome (FES)	Adrenal Insufficiency	Acute Blood Loss (hemorrhage)	Hematoma	Hypovolemia	Thrombosis	Fat embolism	Acute kidney injury	Sepsis	Cardiac arrhythmia	Pulmonary embolism	Septic shock	Death
35115482	Value of a Multidisciplinary Approach in Sinonasal Inverted Papilloma with Extensive Ossification	10.12659/AJCR.934149	Sinonasal inverted papilloma			Inverted papilloma with ossification	Squamous cell carcinoma	Adenocarcinoma	Mucosal melanoma	Esthesioneuroblastoma	Fibrosarcoma	Chondrosarcoma	Langerhans cell histiocytosis	Osteoma	Aggressive sinusitis with bone erosion	Inverted Papilloma	Squamous Cell Carcinoma	Mucosal Malignancy	Ossifying Fibroma	Aggressive Encephalocele	Esthesioneuroblastoma	Myxofibroma	Chondrosarcoma	Osteoma	Fibrous Dysplasia	Inverted papilloma	Squamous cell carcinoma	Adenoid cystic carcinoma	Mucoepidermoid carcinoma	Esthesioneuroblastoma	Olfactory neuroblastoma	Nasopharyngeal carcinoma	Sinonasal undifferentiated carcinoma	Sclerosing sinonasal papillomatosis	Juvenile nasopharyngeal angiofibroma
35110519	Pituitary Carcinoma in a Patient with Cowden Syndrome	10.12659/AJCR.934846	Pituitary carcinoma			Pituitary adenoma	Meningioma	Cowden syndrome	Endometrial adenocarcinoma	Cushing syndrome	Acromegaly	McCune-Albright syndrome (MAS)	Pituitary carcinoma	Somatostatinoma	Langerhans cell histiocytosis	Pituitary adenoma	Pituitary carcinoma	Meningioma	Cowden syndrome (CS)	Endometrial adenocarcinoma	McCune-Albright syndrome (Possible due to history of macrocephaly and multiple endocrine neoplasia)	Familial isolated pituitary adenoma (FIPA) (Possible due to family history of pituitary tumors)	Carney complex (Possible due to skin lesions and possible cardiac myxomas)	Multiple endocrine neoplasia type 1 (MEN1) (Possible due to history of multiple endocrine tumors)	Metastatic carcinoma (due to widespread tumors with unknown primary origin)	Pituitary adenoma	Meningioma	Metastatic cancer	Craniopharyngioma	Germinoma	Chordoma	Pinealoma	Lymphoma	Metastasis from endometrial adenocarcinoma	Sarcoidosis
35105849	An Autopsy Case of Nonocclusive Mesenteric Ischemia with Bilateral Renal Artery Vasoconstriction	10.12659/AJCR.934688	nonocclusive mesenteric ischemia	Bilateral renal artery vasoconstriction		Sepsis	Ischemic colitis	Acute kidney injury	Acute respiratory distress syndrome (ARDS)	Myocardial infarction (heart attack)	Gastrointestinal bleeding	Nosocomial pneumonia	Hyperkalemic arrhythmias	Rhabdomyolysis	Diabetic ketoacidosis	Sepsis	Ischemic colitis	Acute kidney injury	Acute respiratory distress syndrome (ARDS)	Myocardial infarction (possible)	Liver failure	Disseminated intravascular coagulation (DIC)	Diabetic ketoacidosis (less likely due to normal blood glucose)	Adrenal insufficiency (considered but ruled out by labs)	Miliary tuberculosis (remote possibility)	Septic shock	Acute colonic pseudo-obstruction	Ischemic colitis	Acute renal tubular necrosis	Hypoadrenalism	Hypothyroidism	Gastric cancer	Thrombosis of the superior mesenteric artery	Thrombosis of the renal arteries	Osteoporosis
35102129	Chordal Systolic Anterior Motion of the Mitral Valve in Dextro-Looped Transposition of the Great Vessels After Mustard Procedure	10.12659/AJCR.933703	left ventricular outflow obstructions due to Chordal systolic anterior motion			Pulmonary valve stenosis	Right ventricular dysfunction	Tricuspid regurgitation	Mitral regurgitation	Myocardial ischemia	Heart failure	Pulmonary hypertension	Obstructive sleep apnea	Arrhythmia	Conduction abnormality	Pulmonary Artery Stenosis	Right Ventricular Heart Failure	Mitral Valve Stenosis	Tricuspid Valve Regurgitation	Myocardial Infarction (ischemic heart disease)	Arrhythmias (due to EKG abnormalities)	Pulmonary Hypertension	Sleep Apnea (despite no overt evidence)	Postoperative Complications (related to Mustard procedure)	Pericardial Disease	Congenital heart defect (D-TGA)	Valve disease	Cardiomyopathy	Arrhythmia	Pulmonary hypertension	Hypoxia	Sleep apnea	Anemia	Thyroid disorder	Infection
35100242	Case Report: Rocky Mountain Spotted Fever with Adrenalectomy and a Hard-to-Find Tick	10.12659/AJCR.934505	Rocky Mountain spotted fever			adrenal insufficiency	urinary tract infection	sepsis	tick-borne disease	acute kidney injury	malignancy	paraneoplastic syndrome	inappropriate antidiuretic hormone secretion	skin infection	mitotane toxicity	Rocky Mountain Spotted Fever (RMSF)	Adrenal Crisis	Sepsis	Viral Exanthem	Drug Reaction	Atypical Bacterial Infection	Systemic Lupus Erythematosus (SLE)	Neutropenia with fever (due to Mitotane)	Cytomegalovirus (CMV) reactivation	Acute Pancreatitis	Adrenal insufficiency	Urinary tract infection	Paraneoplastic syndrome of inappropriate antidiuretic hormone secretion	Acute kidney injury	Hyponatremia	Fever	Rash	Tick bite	Infection	Other
35094004	Distal Renal Tubular Acidosis Associated with Autoimmune Diseases: Reports of 3 Cases and Review of Mechanisms	10.12659/AJCR.933957	Distal renal tubular acidosis (dRTA)			Distal Renal Tubular Acidosis (dRTA)	Sjögren's Syndrome	Systemic Lupus Erythematosus (SLE)	Primary Biliary Cholangitis (PBC)	Rheumatoid Arthritis	Hypoaldosteronism	Bartter Syndrome	Gitelman Syndrome	Medication-Induced Metabolic Acidosis	Toxin-Induced Metabolic Acidosis	Distal renal tubular acidosis (dRTA)	Autoimmune hepatitis	Chronic kidney disease (early stage)	Electrolyte imbalance (potassium)	Metabolic acidosis	Nephrolithiasis (kidney stones)	Autoimmune disease (unspecified)	Possible liver dysfunction	Abnormal citrate levels	Unspecified acid-base imbalance	Autoimmune pancreatitis	Primary hyperparathyroidism	Metabolic acidosis	Hypokalemia	Chronic kidney disease	Tubulointerstitial nephritis	Adrenal insufficiency	Bartter syndrome	Gitelman syndrome	Diarrhea
35091526	Hernioscopy Revealing Rare Abdominal Cocoon Syndrome in an Elderly Patient: A Novel Technique for Abdominal Pathology	10.12659/AJCR.934617	Abdominal cocoon syndrome			Strangulated incarcerated inguinal hernia (Right)	Abdominal cocoon syndrome	Small bowel obstruction	Intestinal ischemia	Peritonitis	Constipation	Inguinal hernia (Left)	Inflammatory ascites	Abscess (possible)	Fibrinous adhesions	Strangulated inguinal hernia	Incarcerated inguinal hernia	Abdominal cocoon syndrome	Small bowel obstruction	Ischemic bowel disease	Intestinal adhesion	Peritonitis	Sepsis	Bowel gangrene	Acute acalculous cholecystitis	Incarcerated inguinal hernia (IGH)	Strangulated IGH	Richter hernia	Maydl hernia	Torsion of the testis	Appendicitis	Diverticulitis	Inflammatory bowel disease	Bowel obstruction	Peritonitis
35082254	A Case of Acute Necrotizing Myopathy in a Patient with Systemic Lupus Erythematosus	10.12659/AJCR.932867	Necrotizing myopathy			Systemic Lupus Erythematosus (SLE) flare	Myositis	Rhabdomyolysis	Acute Kidney Injury (AKI)	Hepatitis	Viral Infection	Autoimmune Hepatitis	Vasculitis	Dermatomyositis	Interstitial Lung Disease	Systemic Lupus Erythematosus (SLE)	Lupus Myositis	Acute Kidney Injury (AKI)	Rhabdomyolysis	Polymyositis	Dermatomyositis	Antiphospholipid Syndrome	Hepatitis (due to elevated liver enzymes)	Myoglobinuria (urinary myoglobin)	Interstitial lung disease (possible due to interstitial edema)	Systemic lupus erythematosus (SLE)	Necrotizing myopathy	Polymyositis	Dermatomyositis	Juvenile dermatomyositis	Overlap myositis	Steroid-induced myopathy	Inflammatory myopathy	Vasculitic myopathy	Infection-related myositis
35077441	Yolk Sac Tumor in the Anterior Mediastinum Presenting as Acute Pericarditis	10.12659/AJCR.932616	Mediastinal yolk sac tumor	yolk sac tumor		Pericarditis	Mediastinal lymphoma	Testicular germ cell tumor	Superior vena cava syndrome	Seminoma	Non-Hodgkin's lymphoma	Lymphoma	Germ cell tumor	Malignant neoplasm	Cancer	Acute Pericarditis	Myocarditis	Pericardial effusion	Mediastinal mass	Germ cell tumor	Testicular cancer (if germ cell tumor originates in the testes)	Non-Hodgkin's lymphoma (if enlarged lymph nodes are cancerous)	Superior vena cava syndrome	Pulmonary embolism (though less likely due to non-exertional chest pain)	Sarcoidosis (though less likely due to young age)	Acute pericarditis	Pericardial effusion	Mediastinal mass	Germ cell tumor	Lymphoma	Thymoma	Mesothelioma	Metastatic cancer	Hodgkin lymphoma	Non-Hodgkin lymphoma
35075099	Thyrotoxicosis-Induced Cardiomyopathy Complicated by Refractory Cardiogenic Shock Rescued by Extracorporeal Membrane Oxygenation	10.12659/AJCR.935029	Thyrotoxicosis-induced cardiomyopathy			Heart failure	Graves' disease	Thyrotoxicosis with heart failure	Pulmonary edema	Acute respiratory failure	Tachycardia	Atrial fibrillation	Cardiomegaly	Myocardial infarction	Hyperthyroidism	Thyrotoxicosis-induced cardiomyopathy	Congestive heart failure (CHF)	Atrial fibrillation	Myocarditis	Pulmonary edema	Hyperthyroidism	Tachycardia	Weight loss	Dyspnea	Edema	Atrial fibrillation	Hyperthyroidism	Heart failure	Thyrotoxicosis	Thyroid storm	Graves' disease	Toxic multinodular goiter	Subacute thyroiditis	Hashimoto's thyroiditis	Lupus
35073284	A 63-Year-Old Man with a Diagnosis of Re-Infection with SARS-CoV-2 Nine Weeks After an Initial Hospital Admission with COVID-19 Pneumonia	10.12659/AJCR.932999	SARS-COV-2 reinfection			Pneumonia	Lymphoma	Acute respiratory distress syndrome (ARDS)	Bacterial infection	Viral infection (other than COVID-19)	Cytokine release syndrome	Immunodeficiency	Sepsis	Interstitial lung disease	Myelodysplasia	COVID-19	Bacterial pneumonia	Viral pneumonia (non-COVID)	Idiopathic pulmonary fibrosis	Pulmonary embolism	Myocardial infarction (heart attack)	Sepsis	Cytomegalovirus (CMV) infection	Pneumocystis jiroveci pneumonia (PCP)	Lung cancer	COVID-19	Pneumonia	Pulmonary edema	Acute respiratory distress syndrome	Interstitial lung disease	Tuberculosis	Aspergillosis	Histoplasmosis	Cryptococcosis	Legionnaires' disease
35067671	A Rare Cause of Left Shoulder Pain in a Peritoneal Dialysis Patient	10.12659/AJCR.933223	Ectopic metastatic calcification			cANCA-associated systemic vasculitis	Rapid-progressive glomerulonephritis	End-stage renal disease	Secondary hyperparathyroidism	Metastatic calcification	Hyperphosphatemia	Vitamin D deficiency	Volume overload	Hypertension	Osteoarthritis	Metastatic calcification around the joint structures	Secondary hyperparathyroidism	ESRD	cANCA-associated systemic vasculitis	Rapid-progressive glomerulonephritis	Volume overload with hypertension	Chronic kidney disease (CKD) - can be assumed due to ESRD	Vitamin D deficiency - can be inferred due to lack of active vitamin D3 therapy	Renal osteodystrophy - can be inferred due to secondary hyperparathyroidism and metastatic calcification	Malnutrition - can be inferred due to repeated nutritional counselling	Chronic kidney disease (CKD)	Hyperparathyroidism	Metastatic calcification	Hypovitaminosis D	Vitamin D deficiency	Hyperphosphatemia	Hypocalcemia	Hypermagnesemia	Hypoparathyroidism	Hypomagnesemia
35067669	Prolonged Cefepime-Induced Neurotoxicity in a Patient with End-Stage Renal Disease	10.12659/AJCR.934083	Drug reaction			Urinary tract infection	Sepsis	Acute encephalopathy	Seizure disorder	Clostridium difficile infection (C Diff)	Intracranial hemorrhage	Meningitis	Metabolic encephalopathy	Medication induced encephalopathy	Uremic encephalopathy	End-stage renal disease (ESRD)	Right upper-extremity arteriovenous (AV) graft infection	Extended-spectrum beta-lactamase (ESBL) Escherichia coli (E. coli) infection	Cefepime-induced encephalopathy	Acute encephalopathy	Nonconvulsive status epilepticus	Urinary tract infection (UTI)	Chronic heart failure (CHF)	Gastroesophageal reflux disease (GERD)	Hyperlipidemia	Cefepime-induced encephalopathy	Seizure disorder	Encephalitis	Meningitis	Subdural hematoma	Intracerebral hemorrhage	Brain abscess	Metastatic brain tumor	Cerebrovascular accident	Hepatic encephalopathy
35058422	BRASH Syndrome: A Case Report	10.12659/AJCR.934600	BRASH (bradycardia, renal failure, atrioventricular blockade, shock, and hyperkalemia) syndrome			Sepsis	Acute kidney injury	Urosepsis	Hypothermia	Bradycardia	Hyperkalemia	Heart failure	Psoriasis	Chronic kidney disease	Essential hypertension	BRASH Syndrome	Hypothyroidism	Sepsis	Electrolyte Imbalance (Hyperkalemia)	Acute Kidney Injury (worsening of chronic kidney disease)	Heart Block (Advanced)	Medication Side Effects (Atenolol)	Intracranial event (stroke)	Hypothermia	Pneumonia	Medication-induced bradycardia	Hypothyroidism	Sick sinus syndrome	Lyme disease	Myocarditis	Pericarditis	Heart block	Arrhythmogenic right ventricular cardiomyopathy	Long QT syndrome	Brugada syndrome
35046381	A Missed Case of Area Postrema Syndrome Presenting with Neuromyelitis Optica Spectrum Disorder	10.12659/AJCR.934649	Neuromyelitis optica			Non-alcoholic Wernicke's encephalopathy	Autoimmune encephalitis	Viral encephalitis	Meningitis	Metabolic encephalopathy	Intracranial malignancy	Cerebral vasculitis	Sleep disorder	Neurosarcoidosis	AQP4-positive idiopathic inflammatory demyelinating disease (aquaporin-4 positive IDDM)	Non-alcoholic Wernicke's encephalopathy	Autoimmune encephalitis	Viral encephalitis	Meningitis	Metabolic encephalopathy	Intracranial mass lesion	Cerebral vasculitis	Sleep disorder	Psychiatric disorder	Conversion disorder	Non-alcoholic Wernicke's encephalopathy	Encephalitis	Sepsis	Meningitis	Brain abscess	Guillain-Barré syndrome	Multiple sclerosis	Stroke	Hyponatremia	Postpartum depression
35039470	A 34-Year-Old Thai Man Presenting with Pulmonary Stenosis and Heart Failure 24 Years After Surgical Correction with the Rastelli Procedure for Congenital Dextro-Transposition of the Great Artery, Ventricular Septal Defect, and Pulmonary Atresia	10.12659/AJCR.933078	Pulmonary stenosis and heart failure 24 years after surgical correction with the Rastelli procedure for congenital D-TGA, VSD, and pulmonary atresia			Pulmonary Stenosis	Dextro-Transposition of the Great Arteries (D-TGA)	Right ventricular hypertrophy	Heart Failure	Postoperative complications	Arrhythmias	Chronic respiratory illness	Deep vein thrombosis (DVT)	Pulmonary embolism (PE)	Epilepsy	Pulmonary Stenosis	Right Ventricular Dysfunction	Dextro-Transposition of the Great Arteries (D-TGA)	Postoperative complication from prior surgeries	Chronic Lung Disease	Right Heart Failure	Arrhythmia	Myocardial Infarction (less likely due to age)	Pulmonary Embolism (less likely due to no recent surgery/immobilization)	Epilepsy (due to presenting medical history)	Pulmonary stenosis	Pulmonary atresia	Ventricular septal defect	Right ventricular hypertrophy	Right bundle branch block	Congestive heart failure	Brain abscess	Seizure disorder	Anti-epileptic drug side effects	Other congenital heart defects
35038319	Adult-Onset Diamond-Blackfan Anemia with RPL11 Gene Variation Case Report	10.12659/AJCR.932649	Diamond-Blackfan anemia			Aplastic anemia	Parvovirus B19 infection (chronic)	Myelodysplastic syndrome (MDS)	Vitamin B12 deficiency	Folate deficiency	Iron deficiency anemia (functional)	Autoimmune hemolytic anemia	Hemoglobinopathy (hereditary)	Hypersplenism	Bone marrow infiltration (e.g., leukemia)	Iron deficiency anemia	Vitamin B12 or folate deficiency anemia	Aplastic anemia	Sideroblastic anemia	Myelodysplastic syndrome (MDS)	Parvovirus B19 infection	Autoimmune hemolytic anemia	Chronic kidney disease (anemia of chronic disease)	Hemoglobinopathy (other than ruled out types)	Hypersplenism	Thalassemia	Myelodysplastic syndrome	Aplastic anemia	Parvovirus B19 infection	Hemolytic anemia	Sickle cell anemia	Autoimmune hemolytic anemia	Diamond-Blackfan anemia	Fanconi anemia	Inherited bone marrow failure syndromes
35034948	Severe Anion Gap Metabolic Acidosis Resulting from Combined Chronic Acetaminophen Toxicity and Starvation Ketosis: A Case Report and Literature Review	10.12659/AJCR.934410	5-oxoproline toxicity			Chronic acetaminophen toxicity	5-oxoproline accumulation	Diabetic ketoacidosis (DKA)	Alcoholic ketoacidosis	Starvation ketosis	Lactic acidosis	Renal tubular acidosis (RTA)	Addisonian crisis	Methanol intoxication	Ethylene glycol intoxication	Chronic acetaminophen toxicity	5-Oxoprolinuria	Diabetic ketoacidosis (euglycemic)	Alcoholic ketoacidosis	Starvation ketosis	Lactic acidosis	Renal tubular acidosis (RTA)	Addison's disease	Methanol or ethylene glycol intoxication	Severe sepsis	Acetaminophen toxicity	Salicylate toxicity	D-lactic acidosis	Starvation ketosis	Renal tubular acidosis	Metabolic acidosis	Hypoglycemia	Hyponatremia	Hypernatremia	Hypokalemia
35027525	A 58-Year-Old Woman with Gallstones, Chronic Pancreatitis, and Pancreatic Pseudocyst Presenting with Pleural Effusion Due to a Pancreaticopleural Fistula	10.12659/AJCR.934247	Pancreatopleural fistula			Pancreatitis	Pulmonary embolism	Pneumonia	Lung cancer	Pleural effusion	Chylothorax	Pancreatic pseudocyst	Liver cirrhosis	Heart failure	Myocardial infarction	Pancreatitis	Pancreatic pseudocyst infection	Parapneumonic effusion	Pleural effusion due to malignancy	Pulmonary embolism (less likely due to CT scan)	Subphrenic abscess	Liver abscess (less likely due to normal liver function tests)	Heart failure (less likely due to no prior history)	Connective tissue disease (less likely due to no other symptoms)	Pulmonary complication from pancreatic pseudocyst	Pancreaticopleural fistula	Pulmonary embolism	Acute pancreatitis	Pulmonary edema	Pleural effusion	Hypothyroidism	Chest infection	Lung cancer	Metastatic cancer	Heart failure
35022381	Acute Perforated Appendicitis Associated with Appendiceal Diverticulitis in a Young Man: A Case Report with Literature Review	10.12659/AJCR.934838	Appendiceal diverticulitis			Acute appendicitis	Perforated appendicitis	Peritonitis	Appendiceal mass	Diverticulitis	Small bowel obstruction	Inflammatory bowel disease	Pelvic inflammatory disease	Ectopic pregnancy	Mesenteric lymphadenitis	Acute perforated appendicitis	Appendiceal diverticulitis	Peritonitis	Small bowel obstruction	Inflammatory bowel disease (Crohn's disease or ulcerative colitis)	Ectopic pregnancy	Mesenteric lymphadenitis	Meckel's diverticulitis	Right lower quadrant pneumonia	Urolithiasis	Acute appendicitis	Acute diverticulitis	Inflammatory bowel disease	Mesenteric adenitis	Irritable bowel syndrome	Gastroenteritis	Kidney stones	Pelvic inflammatory disease	Ectopic pregnancy
35015754	Arteritic Anterior Ischemic Optic Neuropathy in the Course of Giant Cell Arteritis After COVID-19	10.12659/AJCR.933471	giant cell arteritis			Diabetic retinopathy	Glaucoma	Central retinal artery occlusion	Optic neuritis	Giant cell arteritis	Cataract	Hemorrhagic retinopathy	Choroiditis	Ischemic optic neuropathy	Mitochondrial retinopathy	COVID-19 related complication (e.g., vasculitis)	Posterior ischemic optic neuropathy (PION)	Central retinal artery occlusion (CRAO)	Giant cell arteritis (GCA)	Atypical migraine with retinal involvement	Hypertensive retinopathy	Diabetic retinopathy (less likely due to controlled blood sugar)	Ocular toxoplasmosis (uncommon in immunocompetent individuals)	Leber's hereditary optic neuropathy (LHON) (less likely due to age)	Intracranial hypertension (although unlikely with normal pressure on exam)	Central retinal artery occlusion	Posterior ischemic optic neuropathy	Giant cell arteritis	Coagulation disorder	Intracranial mass lesion	Optic neuritis	Myasthenia gravis	Sjögren's syndrome	Sarcoidosis	Neuroblastoma
35013091	A Well-Differentiated Grade-3 Neuroendocrine Tumor in the Ascending Colon: A Case Report	10.12659/AJCR.933792	neuroendocrine tumor G3			Colorectal cancer	Serrated adenocarcinoma	Neuroendocrine tumor (NET) of the colon	Metastatic colon cancer	Perineural invasion cancer	Lymphatic metastasis cancer	High-grade neuroendocrine carcinoma	Small bowel carcinoid tumor (less likely due to location)	Pancreatic neuroendocrine tumor (less likely due to location)	Zollinger-Ellison syndrome (less likely due to normal chromogranin-A level)	Colon cancer	Serrated adenocarcinoma	Neuroendocrine tumor (NET) of the colon	Crohn's disease	Inflammatory bowel disease (IBD)	Intestinal obstruction	Malignancy with metastasis to the lymph nodes	Colorectal cancer with perineural invasion	High-grade neuroendocrine carcinoma	Aggressive gastrointestinal stromal tumor (GIST)	Colorectal cancer	Inflammatory bowel disease (IBD)	Neuroendocrine tumor	Colonic diverticulitis	Colonic polyps	Intestinal obstruction	Hirschsprung's disease	Colonic stricture	Crohn's disease	Ulcerative colitis
35001072	Clinically Isolated Brainstem Progressive Multifocal Leukoencephalopathy: Diagnostic Challenges	10.12659/AJCR.935019	Brainstem progressive multifocal leukoencephalopathy			Multiple Sclerosis	Neuromyelitis Optica Spectrum Disorder (NMOSD)	HIV Encephalitis	JC Virus (JCV) Progressive Multifocal Leukoencephalopathy ( PML)	Cytomegalovirus (CMV) Encephalitis	Varicella Zoster Virus (VZV) Encephalitis	Herpes Simplex Encephalitis (HSE)	Cryptococcal Meningitis	Bacterial Meningitis	Cerebral Toxoplasmosis	Multiple Sclerosis	Neuromyelitis Optica Spectrum Disorder (NMOSD)	HIV Encephalitis	Progressive Multifocal Leukoencephalopathy (PML) caused by JC virus	Brainstem Stroke	Cerebral Venous Thrombosis	Vasculitis affecting the central nervous system	Paraneoplastic syndrome	Metabolic encephalopathy	Wernicke encephalopathy	Multiple sclerosis	Neuromyelitis optica spectrum disorder	HIV-associated neurocognitive disorder	Progressive multifocal leukoencephalopathy	Cerebrovascular accident	Brain tumor	Meningitis	Encephalitis	Guillain-Barre syndrome	Myasthenia gravis
34999671	A Case Report of a 74-Year-Old Immunocompromised Host Diagnosed with Pulmonary Blastomycosis and Pulmonary Hemorrhage	10.12659/AJCR.935059	Blastomycosis			Community-acquired pneumonia (CAP)	Gastrointestinal hemorrhage (GI bleed)	Pulmonary hemorrhage (bleeding in the lungs)	Fungal pneumonia	Aspergillus infection (a type of fungal infection)	Chronic obstructive pulmonary disease (COPD) (possible due to cough and shortness of breath)	Acute kidney injury (AKI) (worsening kidney function due to low blood pressure and contrast dye used in imaging)	Cytomegalovirus (CMV) infection (common in transplant patients)	Medication side effects (from transplant medications)	Cancer (due to hemoptysis and age)	Community acquired pneumonia (CAP)	Chronic obstructive pulmonary disease (COPD) with acute exacerbation	Pulmonary aspergillosis	Nocardia pneumonia	Aspergillus tracheobronchitis	Pulmonary hemorrhage alveolar pattern (PHAP)	Lung cancer with endobronchial bleeding	Heart failure with pulmonary edema	Pulmonary embolism (PE)	Upper gastrointestinal (GI) bleed	Community-acquired pneumonia (CAP)	Pulmonary embolism (PE)	Aspiration pneumonia	Tuberculosis (TB)	Lung cancer	Idiopathic pulmonary fibrosis (IPF)	Histoplasmosis	Coccidioidomycosis	Blastomycosis	Cryptococcosis
34996885	Synchronous Occurrence of Advanced Gastric Carcinoma with Retroperitoneal Liposarcoma: A Case Report	10.12659/AJCR.934586	dedifferentiated liposarcoma			Gastric adenocarcinoma	Metastatic gastric adenocarcinoma	Duodenal adenocarcinoma	Peritoneal carcinomatosis from gastric adenocarcinoma	Retroperitoneal lymph node metastasis from gastric adenocarcinoma	High-grade malignant mesenchymal tumor	Liposarcoma	Dedifferentiated liposarcoma	Undifferentiated sarcoma	Leiomyosarcoma	Gastric adenocarcinoma	Metastatic gastric adenocarcinoma	Duodenal adenocarcinoma	Peritoneal carcinomatosis (from gastric adenocarcinoma)	Lymph node metastasis (from gastric adenocarcinoma)	High-grade malignant mesenchymal tumor	Undifferentiated spindle cell sarcoma	Liposarcoma	Retroperitoneal sarcoma	Hepatic failure	Gastric adenocarcinoma	Retroperitoneal sarcoma	Lymphoma	Mesothelioma	Hepatocellular carcinoma	Pancreatic cancer	Small cell lung cancer	Non-Hodgkin lymphoma	Acute myeloid leukemia	Colorectal cancer
34992206	Successful En Bloc Resection of Complicated Giant Stomach Gastrointestinal Stromal Tumor in an Elderly Patient	10.12659/AJCR.934492	Gastrointestinal stromal tumour			Stomach gastrointestinal stromal tumor (GIST)	Malignant ovarian tumor	Sigmoid colon cancer	Metastatic adenocarcinoma to the abdomen	Leiomyosarcoma	Appendiceal neoplasm	Pancreatic cancer	Peritoneal carcinomatosis	Lymphoma	Diverticulitis	Stomach gastrointestinal stromal tumor (GIST)	Ovarian cancer	Leiomyoma	Sarcoma	Metastatic carcinoma to the abdomen	Pancreatic cancer	Colorectal cancer	Lymphoma	Peritoneal carcinomatosis	Appendiceal neoplasm	Gastrointestinal stromal tumor (GIST)	Leiomyosarcoma	Liposarcoma	Desmoid tumor	Adenocarcinoma	Carcinoid tumor	Metastases	Lymphoma	Hematoma	Inflammatory pseudotumor
34987146	A 48-Year-Old Previously Healthy Man Presenting with Acute Respiratory Distress Syndrome (ARDS), Negative Tests for SARS-CoV-2, and Positive Serology for Parainfluenza Virus Type 3 (PIV-3)	10.12659/AJCR.934362	Acute respiratory distress syndrome (ARDS) due to parainfluenza virus infection			Parainfluenza Virus (PIV) Pneumonia	Severe Acute Respiratory Syndrome Coronavirus 2 (SARS-CoV-2) Pneumonia	Bacterial Pneumonia	Fungal Pneumonia	Mycoplasma Pneumonia	Pneumocystis Pneumonia	Legionnaires' Disease	Chemical Pneumonitis	Hypersensitivity Pneumonitis	Acute Eosinophilic Pneumonia	COVID-19 Pneumonia	Parainfluenza Virus Type 3 Pneumonia	Bacterial Pneumonia	Viral Pneumonia (unidentified)	Mycoplasma Pneumonia	Acute Respiratory Distress Syndrome (ARDS)	Pulmonary Embolism	Pneumonitis	Inhalational Injury	Idiopathic Pulmonary Fibrosis	Pneumonia	Novel coronavirus (SARS-CoV-2)	Bacterial pneumonia	Viral pneumonia	Fungal pneumonia	Aspiration pneumonia	Tuberculosis	Hantavirus pulmonary syndrome	Legionnaires' disease	Measles
34983921	Delayed Hemolytic Transfusion Reaction in Sickle Cell Disease: A Case Series	10.12659/AJCR.934681	Delayed haemolytic transfusion reaction with alloimmunization			Hemolytic anemia	Acute sickle cell crisis	Infection (viral or bacterial)	Delayed hemolytic transfusion reaction (DHTR)	Aplastic crisis (especially considering G6PD deficiency)	Autoimmune hemolytic anemia	Vaso-occlusive crisis	Malaria (less likely without travel history, but possible)	Sepsis	Parvovirus B19 infection (may cause aplastic crisis)	Sickle Cell Disease (SCD) Crisis	Sepsis	Alloimmune Hemolytic Anemia	Acute Chest Syndrome (ACS)	G6PD Deficiency Crisis	Cholangitis	Splenic Sequestration	Hemolytic Uremic Syndrome (HUS)	Aplastic Anemia	Autoimmune Hemolytic Anemia (Warm)	Aplastic crisis	Hemolytic anemia	Sepsis	Acute chest syndrome	Vaso-occlusive crisis	Sickle cell crisis	Infection	G6PD deficiency	Splenomegaly	Hypersplenism
34982762	Isolated Perianal Endometrioma: A Case Report and Literature Review	10.12659/AJCR.934745	perianal Endometriosis			Endometriosis	Bartholin cyst	Anorectal polyp	Perianal abscess	Pilonidal cyst	Crohn's disease	Ulcerative colitis	Perianal fistula	Malignancy	Hematoma	Perianal endometriosis	Perianal abscess	Pilonidal cyst	Bartholin's abscess	Crohn's disease	Ulcerative colitis	Perianal fistula	Anorectal polyp	Malignancy (cancer)	Hematoma	Pilonidal cyst	Anal fissure	Perianal abscess	Hematoma	Hemorrhoids	Anorectal polyp	Endometrioma	Incarcerated hernia	Fecal impaction	Crohn's disease
34980875	Left Ventricular Pseudoaneurysm and Left Ventricular Thrombus in a Patient Presenting with an Acute ST-Elevation Myocardial Infarction	10.12659/AJCR.934272	Pseudoaneurysm			Acute Myocardial Infarction (STEMI)	Left Ventricular Aneurysm with Contained Rupture	Pericarditis	Pericardial Effusion	Left Ventricular Thrombus or Vegetation	Acute Kidney Injury	Anemia	Leukocytosis	Coronary Artery Disease	Aortic Dissection (ruled out by CTA)	Acute Myocardial Infarction (STEMI)	Left Ventricular Aneurysm with Contained Rupture	Pericarditis with Pericardial Effusion	Cardiogenic Shock	Left Ventricular Thrombus/Vegetation	Acute Kidney Injury	Anemia	Leukocytosis	Multivessel Coronary Artery Disease	Suspected Apical Infarction	Acute myocardial infarction (AMI)	Aortic dissection	Myocarditis	Pericarditis	Infective endocarditis	Takotsubo cardiomyopathy	Left ventricular aneurysm	Mitral regurgitation	Arrhythmia	Hypotension
34975144	Psychosis-Induced Exertional Rhabdomyolysis without Acute Kidney Injury or Myoglobinuria	10.12659/AJCR.934943	Rhabdomyolysis			Psychosis with suicidal and homicidal ideation	Post-traumatic stress disorder (PTSD)	Depression	Rhabdomyolysis	Acute hepatitis	Wilson's disease	Neuroleptic malignant syndrome	Statin-induced myopathy	Exertional heat stroke	Malignant hyperthermia	Psychosis with suicidal and homicidal ideation	Post-traumatic stress disorder (PTSD)	Auditory hallucinations	Rhabdomyolysis	Acute hepatitis	Wilson's disease	Neuroleptic malignant syndrome	Medication-induced liver injury	Undetermined myositis	Acute kidney injury (ruled out)	Rhabdomyolysis	Neuroleptic malignant syndrome	Wilson's disease	Liver disease	Drug toxicity	Muscle injury	Infection	Thrombotic microangiopathy	Heat stroke	Sepsis
36998203		10.12659/AJCR.938761	Kocuria rosea sepsis	Methicillin-resistant Staphylococcus aureus sepsis		COVID-19	Sepsis	Pneumonia (bacterial)	Urinary tract infection	Hypertension	Diabetes mellitus	Hyperglycemia	Acute kidney injury (potential)	Staphylococcal aureus infection	Kocuria rosea infection	COVID-19	Pneumonia	Sepsis	Urinary Tract Infection (UTI)	Hyperglycemia (high blood sugar)	Hypertension (high blood pressure)	Diabetes Mellitus	Staphylococcal aureus infection	Kocuria species infection	Diabetic Ketoacidosis (DKA)	COVID-19	Sepsis	Diabetes mellitus	Hypertension	Staphylococcus aureus	Kocuria rosea	Pneumonia	Urinary tract infection	Diarrhea	Anosmia
36992538		10.12659/AJCR.937881	Internal burn	thermal Injury		Surgical site infection	Cellulitis	Internal thermal injury	Pneumomediastinum	Subcutaneous emphysema	Necrotizing soft-tissue infection	Nosocomial pneumonia	Postoperative complication	Anaerobic infection	Peritonitis	Surgical site infection	Cellulitis	Internal thermal injury from liposuction	Pneumomediastinum	Subcutaneous emphysema	Necrotizing soft-tissue infection (ruled out later)	Abscess (ruled out later)	Nosocomial infection (hospital-acquired infection)	Adverse reaction to medications (Norco, Keflex)	Underlying abdominal condition (less likely due to normal initial labs)	Cellulitis	Surgical site infection	Necrotizing soft-tissue infection	Pseudomonas infection	Abdominal abscess	Pneumomediastinum	Thermal injury	Hematoma	Seroma	Fat necrosis
36974001		10.12659/AJCR.939304	Venous air embolism			Arterial Gas Embolism (AGE)	Decompression Sickness (DCS)	Acute Pulmonary Embolism	Acute Myocardial Infarction	Aortic Dissection	Pneumothorax	Intra-abdominal Hemorrhage	Acute Mesenteric Ischemia	Sepsis	Acute Stress Disorder	Carbon Monoxide Poisoning	Smoke Inhalation	Systemic Air Embolism	Dehydration	Acute Coronary Syndrome	Pulmonary Edema	Pneumonia	Head Injury (concussion)	Inner Ear Infection	Panic Attack	Carbon monoxide poisoning	Hypoxia	Hyperbaric oxygen therapy (HBOT) complications	Air embolism	Venous thromboembolism	Pulmonary embolism	Cardiogenic shock	Hypovolemic shock	Septic shock	Multisystem organ failure
36967573		10.12659/AJCR.938904	Osteoma			Maxillary sinus osteoma	Benign maxillary sinus tumor	Odontogenic maxillary sinus tumor	Cyst of the maxillary sinus	Fungal sinusitis	Inverted papilloma of the maxillary sinus	Mucocele of the maxillary sinus	Foreign body in the maxillary sinus	Maxillary sinusitis with osteoma formation	Ectopic tooth in the maxillary sinus	Osteoma	Fibrous dysplasia	Cyst (benign)	Tornatus	Odontoma	Maxillary sinusitis (fungal)	Malignant tumor (low-grade) - squamous cell carcinoma	IgG4-related sclerosing disease	Langerhans cell histiocytosis	Nerve sheath tumor	Inverted papilloma	Osteoma	Ameloblastoma	Cementoblastoma	Antrochoanal polyp	Chondrosarcoma	Fibrous dysplasia	Langerhans cell histiocytosis	Plasmacytoma	Ossifying fibroma
36966353		10.12659/AJCR.938677	Deep vein thrombosis			Deep vein thrombosis	Sciatica	Lumbar spinal stenosis	Peripheral artery disease	Meralgia paresthetica	Spinal cord compression	Multiple sclerosis	Guillain-Barre syndrome	Myelopathy	Polyneuropathy	Peripheral artery disease (PAD)	Deep vein thrombosis (DVT)	Lumbar disc herniation	Sciatica	Meralgia paresthetica	Diabetic neuropathy (less likely due to normal BMI)	Spinal stenosis	Lyme disease (less likely due to negative travel history)	Myelopathy	Cauda equina syndrome	Deep vein thrombosis (DVT)	Lumbar radiculopathy	Spinal stenosis	Sciatica	Meralgia paresthetica	Peroneal neuropathy	Tarsal tunnel syndrome	Popliteal fossa entrapment syndrome	Compartment syndrome	Shin splints
36964641		10.12659/AJCR.938192	Malignant peritoneal mesothelioma			Recurrent mesothelioma	Metastatic adenocarcinoma	Cholangiocarcinoma	Hepatocellular carcinoma	Intrahepatic bile duct cancer	Endometrial cancer	Ovarian cancer	Colorectal cancer	Urothelial carcinoma	Renal cell carcinoma	Recurrent Mesothelioma	Chronic Kidney Disease (CKD)	Acute Kidney Injury (AKI)	High-Output Stoma	Dehydration	Malignancy (unspecified)	Liver Metastasis	Peritoneal carcinomatosis	Colorectal Cancer (possibility due to surgery history)	Ovarian Cancer (possibility due to surgery history)	Mesothelioma	Liver metastasis	Acute kidney injury	Chronic kidney disease (CKD)	Dehydration	High-output stoma	Radiation exposure	Asbestos exposure	Erionite exposure	Silicate exposure
36949630		10.12659/AJCR.938852	Gout			Chronic Lymphocytic Leukemia (CLL)	Spinal cord compression	Metastatic disease	Multiple myeloma	Gout	Hyperuricemia	Chronic kidney disease	Atrial fibrillation	Deep venous thrombosis	Chronic diastolic heart failure	Chronic Lymphocytic Leukemia (CLL)	Spinal cord compression	Metastatic disease	Multiple myeloma	Gout	Bursitis	Chronic kidney disease stage 3	Deep venous thrombosis	Chronic diastolic heart failure	Atrial fibrillation	Spinal cord compression	Gout	Hematopoietic malignancy	Multiple myeloma	Metastatic disease	Infection	Vascular disease	Inflammatory process	Trauma	Idiopathic
36945147		10.12659/AJCR.938420	Bilateral patellar stress fractures			Displaced inferior pole fracture of the left patella	Bilateral patellar tendonitis	Osteochondral lesion of the knee	Ligament sprain of the knee	Meniscus tear of the knee	Bursitis of the knee	Osgood-Schlatter disease	Patellofemoral pain syndrome	Patellar instability	Stress fracture of the patella	Displaced inferior pole fracture of the left patella	Bilateral patellar tendonitis	Stress fracture of the left patella	Ligament sprain in the left knee	Meniscus tear in the left knee	Patellofemoral pain syndrome (PFPS)	Osgood-Schlatter disease	Bursitis in the left knee	Osteochondritis dissecans (OCD)	Patellar instability	Displaced inferior pole fracture of the left patella	Patellar tendonitis	Osteochondritis dissecans	Bipartite patella	Rheumatoid arthritis	Ankylosing spondylitis	Psoriatic arthritis	Gout	Juvenile idiopathic arthritis	Osteoarthritis
36941215		10.12659/AJCR.938726	Glomus tumor			Meralgia paresthetica	Soft tissue sarcoma	Fibroma	Myositis ossificans	Neuroma	Hemangioma	Liposarcoma	Lymphoma	Abscess	Malignant peripheral nerve sheath tumor (MPNST)	Meralgia paresthetica	Lumbar radiculopathy	Femoral neuropathy	Piriformis syndrome	Muscle strain	Myofascial pain syndrome	Glomus tumor	Neuroma	Soft tissue sarcoma (unlikely)	Abscess (unlikely)	Lipoma	Fibromatosis	Myositis	Neoplasm	Infection	Inflammation	Trauma	Hematoma	Varicose vein	Cellulitis
36934296		10.12659/AJCR.938232	Eosinophilic gastritis	gastroenteritis eosinophilic		Peptic ulcer disease	Eosinophilic esophagitis	Eosinophilic gastroenteritis	Allergic colitis	Irritable bowel syndrome	Gastroesophageal reflux disease	Microscopic colitis	Celiac disease	Inflammatory bowel disease	Hypereosinophilic syndrome	Eosinophilic Gastrointestinal Disorders (EGID)	Allergic Gastritis	Eosinophilic Esophagitis	Allergic Colitis	Food Protein-Induced Enterocolitis Syndrome (FPIES)	Mastocytosis	Inflammatory Bowel Disease (IBD) - Uncommon due to lack of weight loss or diarrhea	Systemic Lupus Erythematosus (SLE) - ANA positivity suggests further workup needed	Microscopic Colitis - Less likely due to upper quadrant pain	Gastroesophageal Reflux Disease (GERD) - Less likely due to dominant upper left quadrant pain	Eosinophilic esophagitis	Eosinophilic gastritis	Eosinophilic colitis	Eosinophilic gastroenteritis	Celiac disease	Crohn's disease	Ulcerative colitis	Allergic gastroenteritis	Viral gastroenteritis	Bacterial gastroenteritis
36932639		10.12659/AJCR.938878	Thrombosis with thrombocytopenia syndrome	probable vaccine-induced immune thrombotic thrombocytopenia		Intracranial hemorrhage	Thrombocytopenia	Vaccine-induced immune thrombotic thrombocytopenia (VITT)	Cerebral venous sinus thrombosis (CVST)	Meningitis	Encephalitis	Subarachnoid hemorrhage (SAH)	Seizure disorder	Hemiparesis	Fever											Thrombocytopenia	Subarachnoid hemorrhage (SAH)	Intracranial hemorrhage	Idiopathic thrombocytopenic purpura (ITP)	Viral-associated thrombotic thrombocytopenic purpura (TTP)	Disseminated intravascular coagulation (DIC)	Bacterial meningitis	Brain tumor	Brain abscess	Stroke
36928329		10.12659/AJCR.939413	Gunshot wound of the cervical spine with root damage at the level of C4–C7	left upper monoparesis		Gunshot wound to the neck and face with spinal cord injury	Left zygomatic bone fracture	Left lower jaw injury	Trismus (difficulty opening mouth)	Facial swelling and asymmetry	Brachial plexus injury (left shoulder pain and weakness)	Left arm paresis (partial paralysis)	C4-C7 nerve root damage	Left hand hypoesthesia (reduced sensation)	Hemorrhagic discharge from the wound	Spinal Cord Injury	Gunshot Wound	Trismus	Facial Soft Tissue Injury	Brachial Plexus Injury	Hemorrhage	Nerve Damage	Maxillary Trauma	Rotational Vertebral Artery Injury	Craniocervical Junction Instability	Infection of the entrance wound	Air embolism	Cerebral edema	Spinal cord injury	Pneumothorax	Hemothorax	Aortic dissection	Myocardial infarction	Stroke
36927852		10.12659/AJCR.938359	Chronic pulmonary aspergillosis			aspergillosis	pulmonary tuberculosis	lung cancer	pneumonia	chronic obstructive pulmonary disease (COPD)	sarcoidosis	pulmonary Langerhans cell histiocytosis	pulmonary hemorrhage and hemosiderosis (PHH)	cystic fibrosis	interstitial lung disease	Chronic pulmonary aspergillosis	Community-acquired pneumonia	Pulmonary tuberculosis	Nocardia pneumonia	Pneumocystis pneumonia	Lung abscess	Organizing pneumonia	Pulmonary Langerhans cell histiocytosis	Pulmonary malignancy	Mycetoma	COVID pneumonia	Pulmonary tuberculosis	Aspergillosis	Histoplasmosis	Coccidioidomycosis	Blastomycosis	Cryptococcosis	Candidiasis	Pneumocystis jirovecii pneumonia	Nontuberculous mycobacteria
36918754		10.12659/AJCR.938353	Neurotuberculosis			Primary Central Nervous System Lymphoma	Meningitis	Tuberculous meningitis	Brain abscess	Viral encephalitis	Cytomegalovirus encephalitis	Herpes simplex encephalitis	West Nile virus encephalitis	Bacterial meningitis	Fungal meningitis	Neurotuberculosis	CNS sarcoidosis	Central nervous system lymphoma	Progressive multifocal leukoencephalopathy (PML)	Cryptococcal meningitis	Viral encephalitis	Bacterial meningitis	Cerebral abscess	Paraneoplastic syndrome	Autoimmune encephalitis	Neurosarcoidosis	Brain abscess	Cryptococcal meningitis	Toxoplasmosis	Cytomegalovirus infection	Lymphoma	Multiple sclerosis	Vasculitis	Sarcoidosis	Tuberculosis
36915189		10.12659/AJCR.938158	BCOR::CCNB3 sarcoma			BCOR::CCNB3 sarcoma	Ewing sarcoma	Osteosarcoma	Chondrosarcoma	Non-ossifying fibroma	Langerhans cell histiocytosis	Metastatic carcinoma	Malignant lymphoma	Atypical fibroblastic tumor	Undifferentiated high-grade sarcoma	BCOR::CCNB3 sarcoma	Ewing sarcoma	Osteosarcoma	Chondrosarcoma	Malignant fibrous histiocytoma	Metastatic carcinoma	Langerhans cell sarcoma	Adamantinoma	Fibrosarcoma	Malignant lymphoma	Ewing sarcoma	Osteosarcoma	Chondrosarcoma	Fibrosarcoma	Malignant fibrous histiocytoma	Giant cell tumor of bone	Nonossifying fibroma	Aneurysmal bone cyst	Simple bone cyst	Langerhans cell histiocytosis
36908039		10.12659/AJCR.938543	Gastric antral vascular ectasia			Gastric antral vascular ectasia (GAVE)	Upper gastrointestinal bleeding (UGIB)	Iron deficiency anemia	Peptic ulcer disease	Esophagitis	Gastritis	Mallory-Weiss tear	Crohn's disease	Ulcerative colitis	Colonic neoplasm	Gastric antral vascular ectasia (GAVE)	Upper gastrointestinal bleeding	Iron deficiency anemia	Peptic ulcer disease	Esophageal varices	Gastritis	Gastroesophageal reflux disease (GERD)	Gastric cancer	Small bowel malignancy	Hepatitis C	Esophagitis	Gastritis	Peptic ulcer disease	Atrophic gastritis	Gastric cancer	Portal hypertensive gastropathy	Watermelon stomach	Hemochromatosis	Anemia	Vitamin B12 deficiency
36905109		10.12659/AJCR.938654	Heidenhain variant of sporadic Creutzfeldt-Jakob disease			Creutzfeldt-Jakob Disease (CJD)	Other Prion Diseases (e.g., Variant CJD, Sporadic Fatal Insomnia)	Rapidly Progressive Dementia (RPD)	Autoimmune Encephalitis	Neurodegenerative Disease (e.g., Lewy Body Dementia, Frontotemporal Dementia)	Paraneoplastic Syndrome	Metabolic Encephalopathy	Wernicke-Korsakoff Syndrome	Viral Encephalitis	Neurosyphilis	Creutzfeldt-Jakob disease (CJD)	Sporadic fatal insomnia	Gerstmann-Sträussler-Scheinker syndrome (GSS)	Fatal prion disease (unspecified)	Atypical prion disease	Viral encephalitis	Autoimmune encephalitis	Paraneoplastic syndrome	Hashimoto's encephalopathy	Metastatic carcinoma	Creutzfeldt-Jakob disease (CJD)	Alzheimer's disease (AD)	Parkinson's disease (PD)	Lewy body dementia (LBD)	Frontotemporal dementia (FTD)	Vascular dementia (VaD)	Huntington's disease (HD)	Multiple sclerosis (MS)	Amyotrophic lateral sclerosis (ALS)	Progressive supranuclear palsy (PSP)
36890710		10.12659/AJCR.939368	High-grade myxofibrosarcoma involving the spine	malignant fibrosus histiocytoma at the spine		High-grade sarcoma	Spinal cord compression	Epidural tumor	Myxoid sarcoma	Vertebral body tumor	Thoracic spine tumor	Cervical spine tumor	T3 and T4 segmental arteries tumor	Diabetes mellitus	Malignant tumor	High-grade sarcoma	Spinal cord compression	Myxofibrosarcoma	Thoracic spine tumor	Epidural tumor	Paraplegia	Urinary dysfunction	Diabetes mellitus	T3 and T4 vertebrae involvement	Cervical spine tumor	Spinal cord compression	Metastatic cancer	Primary bone tumor	Spinal cord tumor	Spinal stenosis	Disc herniation	Multiple sclerosis	Myasthenia gravis	Guillain-Barré syndrome	Polyneuropathy
36882990		10.12659/AJCR.938868	Plasma cell leukemia			Acquired type II von Willebrand disease	Lambda light chain amyloidosis	Multiple myeloma	Monoclonal gammopathy of undetermined significance (MGUS)	Waldenström's macroglobulinemia	Plasma cell leukemia	Mantle cell lymphoma	Diffuse large B-cell lymphoma	Myeloma with t(11;14) translocation	Hyperdiploid myeloma with trisomy 8	Plasma Cell Leukemia	Multiple Myeloma	Waldenström's Macroglobulinemia	Amyloidosis (primary)	Idiopathic Thrombocytopenic Purpura (ITP)	Disseminated Intravascular Coagulation (DIC)	Leukemia (acute or chronic)	Lymphoma (Hodgkin's or non-Hodgkin's)	Hepatocellular Carcinoma	Metastatic Cancer	Multiple myeloma	Waldenström macroglobulinemia	Amyloidosis	Primary myelofibrosis	Chronic lymphocytic leukemia	Hairy cell leukemia	Monoclonal gammopathy of undetermined significance	Essential thrombocythemia	Polycythemia vera	Thrombotic thrombocytopenic purpura
36879523		10.12659/AJCR.938801	AIDS-related Kaposi sarcoma			Kaposi Sarcoma	Cytomegalovirus (CMV) viremia	Methicillin-resistant Staphylococcus aureus (MRSA) bacteremia	Pneumocystis pneumonia	Oral candidiasis	Esophageal candidiasis	Secondary syphilis	Lymphoma	Vertebral osteomyelitis	HHV-8 infection	Kaposi Sarcoma (KS)	Cytomegalovirus (CMV) viremia	Methicillin-resistant Staphylococcus aureus (MRSA) bacteremia	Pneumocystis pneumonia	Oral candidiasis	Esophageal candidiasis	Secondary syphilis	Allergic reaction (to ART)	Pancytopenia	Vertebral body malignancy Disclaimer: I am not a medical professional.	Kaposi sarcoma	Non-Hodgkin lymphoma	Histoplasmosis	Cryptococcosis	Toxoplasmosis	Lymphoma	Sarcoidosis	Tuberculosis	Idiopathic facial swelling	Sarcoidosis
36877865		10.12659/AJCR.937687	Microbial keratitis			Microbial keratitis	Endophthalmitis	Corneal graft rejection	Ocular surface disease	Neuro-ophthalmic disease	Glaucoma	Diabetic retinopathy	Age-related macular degeneration	Central retinal vein occlusion	Retinal detachment	Microbial keratitis	Endophthalmitis	Corneal graft rejection	Ocular surface disease	Meibomian gland dysfunction	Orbital cellulitis	Periorbital cellulitis	Diabetic retinopathy (although less likely due to negative medical history)	Age-related macular degeneration (although less likely due to negative medical history)	Glaucoma (although less likely due to normal intraocular pressure)	Endophthalmitis	Graft rejection	Herpes simplex keratitis	Acanthamoeba keratitis	Bacterial keratitis	Viral keratitis	Traumatic keratitis	Uveitis	Scleritis	Episcleritis
36876895		10.12659/AJCR.938601	echinococcosis	echinococcus infection		Alveolar echinococcosis	Liver abscess	Pleural effusion	Amoebic liver abscess	Hepatic metastasis	Pulmonary abscess	Pericardial effusion	Subphrenic abscess	Empyema	Lung cancer	Alveolar echinococcosis	Hepatic echinococcosis	Liver abscess	Pleural effusion	Subphrenic abscess	Amoebic liver abscess	Lung cancer with liver metastasis	Cholangitis	Right lower lobe pneumonia	Neurocysticercosis	Echinococcosis	Hydatid cyst	Liver abscess	Metastatic cancer	Lung cancer	Sarcoidosis	Tuberculosis	Abscess	Hematoma	Lymphoma
36864712		10.12659/AJCR.938488	Chronic Myeloid Leukemia (CML)			Chronic myeloid leukemia (CML)	Acute myeloid leukemia (AML)	Myeloproliferative neoplasm (MPN)	Essential thrombocythemia (ET)	Polycythemia vera (PV)	Primary myelofibrosis (PMF)	Chronic myeloproliferative disorder (CMPD)	Myelodysplastic syndrome (MDS)	Idiopathic hypereosinophilic syndrome (HES)	Chronic lymphocytic leukemia (CLL)	Chronic Myeloid Leukemia (CML)	Acute Myeloid Leukemia (AML)	Myeloproliferative Neoplasm (MPN)	Myelodysplastic Syndrome (MDS)	Chronic Myelomonocytic Leukemia (CMML)	Polycythemia Vera (PV)	Essential Thrombocythemia (ET)	Primary Myelofibrosis (PMF)	Leukemoid Reaction	Autoimmune Disorders	Chronic myeloid leukemia (CML)	Acute myeloid leukemia (AML)	Polycythemia vera (PV)	Essential thrombocythemia (ET)	Myelofibrosis (MF)	Chronic lymphocytic leukemia (CLL)	Hairy cell leukemia (HCL)	Lymphoma	Multiple myeloma (MM)	Waldenstrom macroglobulinemia (WM)
36860121		10.12659/AJCR.938498	ganglion cyst			Peroneus Tertius Tendon Ganglion Cyst	Ganglion Cyst	Soft Tissue Tumor	Extensor Digitorum Longus Tenosynovitis	Peroneus Tertius Tendon Rupture	Soft tissue mass	Mucinous Cyst	Fibroma	Lipoma	Sarcoma	Ganglion cyst	Peroneus tertius tendon tear	Tenosynovitis	Soft tissue mass	Lipoma	Fibroma	Sarcoma (low likelihood)	Extraneural tumor	Foreign body granuloma	Baker's cyst (low likelihood)	Ganglion cyst	Lipoma	Synovial cyst	Hemangioma	Neuroma	Bursitis	Plantar fibromatosis	Plantar wart	Morton's neuroma	Tarsal tunnel syndrome
36855283		10.12659/AJCR.937955	Cardiac allograft vasculopathy			Cardiac Allograft Vasculopathy (CAV)	Acute Myocardial Infarction	Antibody-mediated rejection (AMR)	Pulmonary Arterial Hypertension	Diffuse Alveolar Hemorrhage (DAH)	Junctional tachycardia	Non-anion gap metabolic acidosis	Transaminitis elevation	Heart failure	Ventricular arrhythmia	Acute myocardial infarction	Cardiac allograft vasculopathy	PAMR1 antibody-mediated rejection	Acute heart failure	Diffuse alveolar hemorrhage	Ventricular arrhythmia	Non-anion gap metabolic acidosis	Junctional tachycardia	Pulmonary hypertension	Epigastric pain	Cardiac allograft vasculopathy (CAV)	Acute myocardial infarction (AMI)	Rejection	Infection	Myocarditis	Pericarditis	Valvular heart disease	Arrhythmia	Hypertension	Dysrhythmia
36841939		10.12659/AJCR.938548	Brain abscesses			Thalassaemia major	Hereditary hemorrhagic telangiectasia (HHT)	Epilepsy	Pulmonary arteriovenous malformation (PAVM)	Central nervous system (CNS) abscess	Lung cancer	Brain tumor	Stroke	Human immunodeficiency virus (HIV) infection	Syphilis	Hereditary Hemorrhagic Telangiectasia (HHT)	Brain Abscess	Pulmonary Arteriovenous Malformation (PAVM)	Tonic-clonic seizures	Central right facial palsy	Finger and toe clubbing	Microcytic anemia	Thalassaemia minor	Epistaxis	Intracranial space-occupying lesions	Hereditary hemorrhagic telangiectasia (HHT)	Pulmonary arteriovenous malformations (PAVMs)	Brain abscess	Metastatic cancer	Cerebral malaria	Tuberculosis meningitis	Lyme disease	Syphilis	Cryptococcal meningitis	Toxoplasmosi
36840346		10.12659/AJCR.938169	Subcapsular hepatic hematoma			Endometriosis	Ureterohydronephrosis	Urinary tract infection (UTI)	Postoperative hemorrhage	Sepsis	Acute kidney injury (AKI)	Anemia	Disseminated intravascular coagulation (DIC)	Acute liver failure	Hepatic hemorrhage	Endometriosis	Ureterohydronephrosis	Ureteral stenosis	Postoperative complication	Urinary tract infection (UTI)	Sepsis	Anemia	Acute kidney injury (AKI)	Disseminated intravascular coagulation (DIC)	Acute liver failure	Endometriosis	Urinary tract infection	Kidney infection	Liver injury	Sepsis	Anemia	Coagulation disorders	Respiratory problems	Renal failure	Fluid overload
36823967		10.12659/AJCR.939026	Optic neuritis			Idiopathic Intracranial Hypertension	Optic Neuritis	Right Optic Nerve Sheath Meningioma	Mitochondrial Encephalopathy	Lyme Meningitis	Paraneoplastic Optic Nerve Syndrome	Neurosarcoidosis	IgG4-Related Disease	Susac's Syndrome	Acute Disseminated Encephalomyelitis (ADEM)	Idiopathic Intracranial Hypertension (IIH)	Optic Neuritis	Mitochondrial Disease	Autoimmune Encephalitis	Infectious Encephalitis	Sarcoidosis	Neurosyphilis	Systemic Lupus Erythematosus (SLE)	Vasculitis	Malignant Neoplasm (central nervous system)	Optic neuritis	Multiple sclerosis	Temporal arteritis	Brain tumor	Retinal detachment	Central retinal artery occlusion	Carotid artery occlusion	Subarachnoid hemorrhage	Meningitis	Encephalitis
36814354		10.12659/AJCR.939241	Nodulisporium brain abscess			Cytomegalovirus (CMV) infection	Aspergillus infection	Cryptococcal infection	Mucormycosis	Candidiasis	Nocardia infection	Toxoplasmosis	Bacterial brain abscess	Tubercular abscess	Primary CNS lymphoma	Fungal brain abscess	Cytomegalovirus (CMV) encephalitis	Toxoplasmosis encephalitis	Cryptococcal meningitis	Bacterial brain abscess	Tuberculous meningitis	Progressive multifocal leukoencephalopathy (PML)	Lymphoma	Metastatic carcinoma	Re-transplant rejection	Fungal brain abscess	Cytomegalovirus (CMV) infection	Toxoplasmosis	Aspergillosis	Nocardia	Cryptococcus	Bacterial brain abscess	Lymphocytic choriomeningitis virus (LCMV) infection	Herpes simplex encephalitis	Progressive multifocal leukoencephalopathy (PML)
36810727		10.12659/AJCR.938982	acute appendicitis due to metastatic ovarian cancer			Ovarian carcinoma with peritoneal carcinomatosis	Metastatic adenocarcinoma	Pancreatitis	Cholangitis	Cholecystitis	Diverticulitis	Appendicitis	Pelvic inflammatory disease	Urosepsis	Pneumonia	Metastatic ovarian carcinoma with peritoneal carcinomatosis	Appendicitis	Sepsis	Acute kidney injury	Cholecystitis (possible)	Pancreatitis (possible)	Bowel obstruction (possible)	Pelvic inflammatory disease (possible)	Diverticulitis (possible)	Pneumonia (possible)	Metastatic ovarian carcinoma with peritoneal carcinomatosis	Acute appendicitis	Acute kidney injury	Sepsis	Pancreatitis	Diverticulitis	Inflammatory bowel disease	Mesenteric ischemia	Gallbladder disease	Hepatocellular carcinoma
36808138		10.12659/AJCR.938992	Cannot intubate cannot ventilate			Chronic graft versus host disease (GVHD)	Acute lymphoblastic leukemia	Pneumothorax	Restricted ventilatory impairment	Cervical stiffness	Trismus	Difficult mask ventilation	Laryngeal stenosis	Glossoptosis	Ankylosis	Difficult airway management	Chronic graft versus host disease (GVHD)	Pneumothorax	Acute lymphoblastic leukemia (past diagnosis)	Restrictive ventilatory impairment	Cervical stiffness	Limited mouth opening	Unsuccessful videolaryngoscopy	Unsuccessful bronchoscopy	Supraglottic airway device failure	Chronic graft versus host disease (GVHD)	Pneumothorax	Restrictive ventilatory impairment	Mallampati classification score III	Upper lip bite test score of grade II	Limited range of motion of the neck	Mild limitation of mouth opening	Obesity	Preoperative sleep apnea	Sclerotic lesions in the body
36806029		10.12659/AJCR.938418	Cannabinoid hyperemesis syndrome			Diabetic gastroparesis	Cannabis hyperemesis syndrome	Chronic pancreatitis	Acute kidney injury	Urinary tract infection	Small bowel obstruction	Appendicitis	Cholecystitis	Volvulus	Gastroesophageal reflux disease	Cannabinoid Hyperemesis Syndrome	Diabetic Gastroparesis	Diabetic Ketoacidosis	Appendicitis	Peptic Ulcer Disease	Pancreatitis	Cholecystitis	Small bowel obstruction	Cyclic Vomiting Syndrome	Zollinger-Ellison syndrome	Gastroparesis	Pancreatitis	Peptic ulcer disease	Appendicitis	Cholecystitis	Stomach cancer	Kidney stones	Ectopic pregnancy	Intestinal obstruction	Mesenteric ischemia
36805667		10.12659/AJCR.938645	Angioleiomyoma			Solitary fibrous tumor	Hepatocellular carcinoma	Focal nodular hyperplasia	Adenoma	Hemangioma	Well-differentiated hepatocellular carcinoma	Large bile duct carcinoma	Metastatic carcinoma	Fibrolamellar hepatocellular carcinoma	Sclerosing hemangioma	Hepatocellular carcinoma	Focal nodular hyperplasia	Solitary fibrous tumor	Hemangioma	Adenoma	Well-differentiated hepatocellular carcinoma	Fibrolamellar hepatocellular carcinoma	Large bile duct carcinoma	Metastatic carcinoma	Undifferentiated sarcoma	Hepatocellular carcinoma (HCC)	Focal nodular hyperplasia (FNH)	Hemangioma	Metastatic liver tumor	Cholangiocarcinoma	Angiomyolipoma	Hepatoblastoma	Adenoma	Sarcoma	Metastatic carcinoid tumor
36798003		10.12659/AJCR.938929	Hamartoma • iron deficiency anemia			Gastric antrum erosions	Esophageal varices	Peptic ulcer disease	Angiodysplasia	Cecal adenocarcinoma	Diverticular disease with GI bleeding	Colonic polyps	Small bowel polyps	Inflammatory bowel disease	Iron deficiency anemia	Gastric antritis	Peptic ulcer disease	Duodenal polyp	Cecal polyp	Colonic diverticulosis	Internal hemorrhoids	Gastric angioectasia	Essential thrombocythemia	Iron deficiency anemia	Colonic cancer	Adenomatous polyp	Diverticulosis	Angioectasia	Essential thrombocythemia	Anemia	Gastritis	Duodenitis	Hemochromatosis	Polycythemia vera	Myelodysplastic syndrome
36793200		10.12659/AJCR.938569	Vanishing white matter disease			Parkinson's disease	Huntington's disease	Multiple sclerosis	Leukodystrophy	Mitochondrial disease	Metachromatic leukodystrophy	Alexander disease	Niemann-Pick disease type C	Adrenoleukodystrophy	Susac's syndrome	Vanishing White Matter Disease	Multiple Sclerosis	Leukodystrophy	Mitochondrial Disease	Neuroimmunological disorder	Spinocerebellar Ataxia	Primary Angiitis of the Central Nervous System (PACNS)	Neurodegenerative Disease (unspecified)	Myelinoclastic Diffuse Sclerosis	Hereditary Spastic Paraplegia	Alexander disease	Canavan disease	Krabbe disease	Metachromatic leukodystrophy	Pelizaeus-Merzbacher disease	Alexander-Levy syndrome	Canavan-Van Bogaert-Bertrand disease	Krabbe-Freeman-Sheldon syndrome	Metachromatic leukodystrophy-polyneuropathy	Pelizaeus-Merzbacher disease-mental retardation
36785494		10.12659/AJCR.938890	endogenous endophthalmitis			Recurrent cholangitis	Choledocholithiasis	Endoscopic retrograde cholangiopancreatography (ERCP) complications	Klebsiella pneumoniae infection	Hepatic failure	Ascending cholangitis	Bacterial cholangitis	Endophthalmitis	Liver abscess	Urosepsis	Recurrent acute cholangitis	Ascending cholangitis	Endophthalmitis	Hepatic abscess	Charcot's triad	Bacteremia	Biliary sepsis	Drug-induced liver injury	Emphysematous cholecystitis (although unlikely due to prior cholecystectomy)	Cancer of the biliary tract (less likely due to prior surgeries)	Choledocholithiasis	Cholangitis	Acute pancreatitis	Appendicitis	Diverticulitis	Pyelonephritis	Urinary tract infection	Mesenteric ischemia	Inflammatory bowel disease	Gallbladder cancer
36774532		10.12659/AJCR.938322	Reversible systemic vasoconstriction syndrome	Reversible cerebral vasoconstriction syndrome		Acute coronary syndrome	Esophageal perforation	Spontaneous coronary artery dissection (SCAD)	Subarachnoid hemorrhage (SAH)	Aortic dissection	Takayasu's arteritis	Migraine	Gastric ulcer	Pancreatitis	Cholecystitis	Acute migraine with epigastric aura	Subarachnoid hemorrhage	Acute coronary syndrome (angina pectoris)	Peptic ulcer disease	Acute pancreatitis	Esophageal spasm	Aortic dissection	Gastritis	Cholecystitis	Temporal arteritis	Migraine	Esophageal spasm	Coronary artery disease	Gallstone pancreatitis	Acute kidney injury	Abdominal aortic aneurysm	Temporal arteritis	Trigeminal neuralgia	Sinusitis	Anxiety attack
36772791		10.12659/AJCR.939011	Mayer-Rokitansky-Kuster-Hauser (MRKH) syndrome			Rokitansky syndrome (Mayer-Rokitansky-Küster-Hauser syndrome)	Müllerian agenesis	Uterine agenesis	Vaginal agenesis	Uterine didelphys	Septate uterus	Ectopic kidney	Situs inversus	Thoracic scoliosis	Teratogenic effects (ruled out based on information provided)	Müllerian agenesis (Mayer-Rokitansky-Küster-Hauser syndrome)	Uterine didelphys with vaginal agenesis	Rokitansky sequence	Imperforate hymen	Septate vagina	Vaginal agenesis with functional ovaries (MRKH syndrome)	Ectopic kidney	Situs inversus totalis	Mild thoracolumbar scoliosis	Possible teratogenic exposure (uncertain due to negative reported history)	Mayer-Rokitansky-Küster-Hauser syndrome (MRKH)	Androgen insensitivity syndrome (AIS)	Turner syndrome	Congenital absence of the vagina	Congenital absence of the uterus	Congenital absence of the ovaries	Congenital adrenal hyperplasia (CAH)	Hypopituitarism	Kallmann syndrome	Asherman syndrome
36760096		10.12659/AJCR.938086	Acute promyelocytic leukemia			Chronic obstructive pulmonary disease (COPD)	Heart failure	HIV/AIDS	Hepatitis C	Alcohol use disorder	Substance use disorder (cocaine)	Pancytopenia	Macrocytic anemia	Leukopenia	Acute myeloid leukemia (AML)	Chronic obstructive pulmonary disease (COPD)	Heart failure	HIV/AIDS	Alcoholic liver disease	Hepatitis C infection	Pancytopenia	Acute myeloid leukemia (AML)	Disseminated intravascular coagulation (DIC)	Malnutrition	Substance use disorder	HIV	Chronic alcohol use	Disseminated intravascular coagulation	Acute myeloid leukemia	Hepatitis C	Bone marrow suppression	Anemia	Thrombocytopenia	Macrocytic anemia	Leukopenia
36755481		10.12659/AJCR.938670	Melkersson-Rosenthal syndrome			Bell's palsy	Melkersson-Rosenthal syndrome	Herpes zoster oticus	Chronic inflammatory demyelinating polyneuropathy (CIDP)	Sarcoidosis	Lyme disease	Syphilis	Toxoplasmosis	Multiple sclerosis	Moya-Moya disease	Melkersson-Rosenthal Syndrome	Familial Facial Palsy with Tongue Fissures	Chronic Inflammatory Demyelinating Polyneuropathy (CIDP)	Sarcoidosis	Behçet's disease	Multiple Sclerosis	Lyme disease (ruled out by serological tests)	Herpes Zoster Oticus (ruled out by serological tests)	Ramsay Hunt syndrome (type 2)	Mobius syndrome	Melkersson-Rosenthal syndrome	Lyme disease	Multiple sclerosis	Sarcoidosis	Guillain-Barre syndrome	Ramsay Hunt syndrome	Bell's palsy	Idiopathic facial paralysis	Congenital facial paralysis	Tumor of the facial nerve
36751116		10.12659/AJCR.938175	Cannabis-Associated Myocardial Infarction with Non-Obstructive Coronary Arteries			Myocardial infarction (NSTEMI)	Cannabis use disorder	Ischemic chest pain	Pericarditis	Myocarditis	Pulmonary embolism	Anxiety disorder	Costochondritis	Pleurisy	Gastroesophageal reflux disease (GERD)	Non-ST-segment elevation myocardial infarction (NSTEMI)	Myocardial Bridge	Coronary Microvascular Dysfunction	Pericarditis	Costochondritis	Pulmonary Embolism (though ruled less likely based on exam)	Pleurisy	Esophageal Spasm	Musculoskeletal Chest Pain	Psychiatric Causes (e.g., Anxiety)	Non-ST elevation myocardial infarction (NSTEMI)	Myocardial bridge	Aortic dissection	Pericarditis	Pneumonia	Pulmonary embolism	Esophageal spasm	Costochondritis	Anxiety	Musculoskeletal pain
36740820		10.12659/AJCR.938930	Libman-Sacks endocarditis	primary antiphospholipid syndrome		Antiphospholipid Syndrome	Cerebral infarction	Mitral valve vegetation	Left lower-limb weakness	Hypoesthesia	Lupus anticoagulant positivity	Anti-β 2GPI antibody positivity	IgG aCL positivity	Mitral regurgitation	Endocarditis	Recurrent cerebral infarction	Antiphospholipid syndrome	Mitral valve vegetation	Undetermined/cryptogenic cerebral infarction	Cerebral small vessel disease	Infectious endocarditis (ruled out)	Systemic lupus erythematosus (less likely)	Migraine with aura (less likely)	Cardioembolic stroke	Moyamoya disease (less likely)	Primary antiphospholipid syndrome (APS)	Ischemic stroke	Mitral valve vegetation	Systemic lupus erythematosus (SLE)	Cerebral vasculitis	Brain tumor	Meningitis	Encephalitis	Multiple sclerosis	Brain abscess
36739475		10.12659/AJCR.938939	Invasive cribriform carcinoma			Invasive ductal carcinoma	Male breast cancer	Gynaecomastia with atypia	Fibroadenoma	Phyllodes tumor	Abscess	Liposarcoma	Dermoid cyst	Hematoma	Lymphoma	Invasive ductal carcinoma	Gynecomastia	Liposarcoma	Fibroadenoma	Ductal carcinoma in situ (DCIS)	Abscess	Hematoma	Sebaceous cyst	Dermoid cyst	Fat necrosis	Invasive ductal carcinoma	Ductal carcinoma in situ	Phyllodes tumor	Fibroadenoma	Metastatic breast cancer	Paget's disease of the breast	Male breast cancer	Breast abscess	Breast cyst	Mastitis
36726305		10.12659/AJCR.938305	Castleman disease with concomitant myasthenia gravis and persistent left superior vena cava			Myasthenia Gravis	Thymic Mass	T-Lymphoblastic Lymphoma (T-LBL)	Castleman Disease	Asthma	Pneumonia	Kidney Stone	Pericardial Adhesions	Superior Vena Cava (SVC) Syndrome	Thymoma	Myasthenia Gravis	Thymic Mass	T-lymphoblastic lymphoma (suspected initially)	Asthma	Pneumonia	Kidney Stone	Pericardial effusion (possible)	Thymoma (variant)	Castleman disease (hyaline vascular variant)	Mediastinal lymphoma (less likely)	Myasthenia gravis	T-lymphoblastic lymphoma	Thymoma	Hodgkin lymphoma	Non-Hodgkin lymphoma	Sarcoidosis	Metastatic cancer	Mediastinal germ cell tumor	Thymic carcinoid tumor	Thymic cyst
36721358		10.12659/AJCR.938668	Diffuse alveolar hemorrhage			Pulmonary alveolar hemorrhage	Nocardia pneumonia	Pulmonary embolism	Acute eosinophilic pneumonia	Drug-induced pneumonitis	Legionnaires' disease	Hypersensitivity pneumonitis	Idiopathic pulmonary fibrosis	Bronchiolitis obliterans organizing pneumonia	Acute interstitial pneumonitis	Pulmonary Alveolar Hemorrhage	Trastuzumab-induced Pneumonitis	Aspirin-Exacerbated Respiratory Disease (AERD)	Acute Heart Failure	Pulmonary Edema	Nocardia Pneumonia	Pulmonary Hypertension	Acute Interstitial Lung Disease	Acute on Chronic Kidney Disease	Occult Gastrointestinal Bleed	Acute radiation pneumonitis	Acute hypersensitivity pneumonitis	Pulmonary edema	Pulmonary embolism	Aspiration pneumonia	Bronchogenic carcinoma	Sarcoidosis	Lymphoma	Wegener's granulomatosis	Goodpasture syndrome
36718100		10.12659/AJCR.938500	Liver failure																							Acetaminophen poisoning	Liver failure	Hepatic encephalopathy	Disseminated intravascular coagulation (DIC)	Acute kidney injury	Pancreatitis	Sepsis	Multiorgan failure	Death
36710478		10.12659/AJCR.938749	methanol-induced intracranial hemorrhage.			Methanol intoxication	Diabetic ketoacidosis	Intracerebral hemorrhage	Severe metabolic acidosis	Uremia	Sepsis	Hypovolemic shock	Nocardia meningoencephalitis	Wernicke encephalopathy	Acute respiratory distress syndrome (ARDS)	Methanol poisoning	Acute methanol intoxication	Metabolic acidosis	Dialysis disequilibrium	Intracerebral hemorrhage	Ketoacidosis	Bipolar disorder with acute psychosis	Anxiety with psychosis	Hypertensive emergency	Malignant hypertension	Methanol poisoning	Metabolic acidosis	Osmolar gap	Beta-hydroxybutyremia	Hypotension	Intracerebral hemorrhage	Intraventricular hemorrhage	Midline shift	Seizure	Coma
36707982		10.12659/AJCR.937916	Tracheocele			Tracheal injury	Esophageal injury	Pneumothorax	Pneumomediastinum	Mediastinal emphysema	Rib fracture	Lung contusion	Soft tissue injury	Concussion	Cervical spine injury	Pneumomediastinum	Tracheal Rupture	Esophageal Rupture	Rib Fracture	Pneumothorax	Pulmonary Contusion	Flail Chest	Myocardial Contusion	Aortic Dissection	Upper Airway Injury	Pneumothorax	Hemothorax	Tracheal injury	Esophageal injury	Rib fractures	Sternal fracture	Cardiac contusion	Pulmonary contusion	Flail chest
36703525		10.12659/AJCR.938582	Musculoskeletal amyloid			Rheumatoid arthritis (atypical presentation)	Systemic amyloidosis (AL amyloidosis)	Monoclonal gammopathy of undetermined significance (MGUS)	Multiple myeloma	Occult myeloma	Osteoporosis with high fracture risk	Malnutrition with anemia	Carpal tunnel syndrome	Secondary amyloidosis (ruled out based on investigations)	Inflammatory arthritis (other types)	Rheumatoid arthritis (atypical)	Systemic amyloidosis (AL amyloidosis)	Monoclonal gammopathy of undetermined significance (MGUS)	Polyarticular involvement with unknown etiology	Myeloproliferative neoplasm (MPN)	Occult malignancy with secondary amyloidosis	Autoimmune disease with secondary amyloidosis	Familial amyloidosis (less likely)	Infectious disease with secondary amyloidosis (less likely)	Avascular necrosis (of the femoral heads)	Rheumatoid arthritis	Amyloidosis	Osteoarthritis	Gout	Seronegative spondyloarthropathy	Polymyalgia rheumatica	Systemic lupus erythematosus	Sjögren's syndrome	Scleroderma	Polyarteritis nodosa
36698302		10.12659/AJCR.938675	Opioid use disorder			Chronic pain	Diabetes mellitus type 2	Hypertension	Depression	PTSD	Alcohol use disorder	Cannabis use disorder	Opioid use disorder	Arthritis	Spinal disc herniation	Opioid Use Disorder (related to PST use)	Chronic Pain (degenerative joint disease, degenerative disc disease)	Diabetes Mellitus Type 2	Hypertension	Depression	Post-Traumatic Stress Disorder (PTSD)	Cannabis Use Disorder (current use)	Anxiety (possible due to chronic pain and past substance use)	Arthritis (degenerative joint disease)	Intervertebral Disc Disease (degenerative disc disease)	Opioid use disorder	Dependence	Substance abuse	Chronic pain	Depression	PTSD	Diabetes mellitus type 2	Hypertension	Cannabis use disorder	Alcohol use disorder
36694439		10.12659/AJCR.938207	Pneumatosis cystoides intestinalis			Pneumatosis Intestinalis	Mesenteric Ischemia (ruled out in the case)	Small Bowel Obstruction	Clostridioides difficile Colitis (C. diff)	Infectious Enteritis/Colitis	Intestinal Perforation	Toxic Megacolon	Volvulus	Medication-Induced Gastrointestinal Disturbance	Ileus	Diverticulitis	Intestinal pseudo-obstruction	Acute gastroenteritis	Microscopic colitis	Lactose intolerance	Clostridium difficile (C. Diff) colitis	Medication-induced diarrhea	Ischemic colitis	Small bowel bacterial overgrowth (SIBO)	Angiodysplasia	Intestinal obstruction	Ischemic colitis	Celiac disease	Inflammatory bowel disease	Pseudomembranous colitis	Cystic fibrosis	Giardiasis	Amebic dysentery	Salmonella infection	Campylobacter infection
36683312		10.12659/AJCR.939034	Central diabetes insipidus			Diabetes Insipidus (Central)	Diabetes Insipidus (Nephrogenic)	Primary Polydipsia	Psychogenic Polydipsia	Syndrome of Inappropriate Antidiuretic Hormone Secretion (SIADH)	Hypokalemia	Hypercalcemia	Granulomatous Disease (e.g., Sarcoidosis)	Osmotic Diuresis (secondary to underlying condition)	Kidney Disease (acute or chronic)	Central Diabetes Insipidus (CDI)	Psychogenic Polydipsia	Nephrogenic Diabetes Insipidus (NDI) associated with Lithium	Hypernatremia	Dehydration	Malnutrition	Guillain-Barre Syndrome (GBS)	Macrocytosis	Anemia	Inflammatory Bowel Disease (IBD) (possible)	Diabetes insipidus	Central diabetes insipidus	Nephrogenic diabetes insipidus	Psychogenic polydipsia	Lithium toxicity	Hypercalcemia	Hypothyroidism	Adrenal insufficiency	Cushing's syndrome	SIADH
36659828		10.12659/AJCR.937843	Carcinoma erysipeloides	metastatic breast cancer		Metastatic Inflammatory Breast Cancer	Recurrence of Inflammatory Breast Cancer	Skin toxicity from radiation therapy	Dermatitis associated with trastuzumab or pertuzumab	Infection (bacterial or fungal)	Autoimmune rash	Allergic rash	Psoriasis	Eczema	Drug eruption	Metastatic Inflammatory Breast Cancer	Recurrence of Ductal Adenocarcinoma	Radiation Dermatitis	Chemo-port Related Complications	Drug Reaction (Rash)	Infection (bacterial/fungal)	Psoriasis	Eczema	Atypical Meckel-Gruber Syndrome (AMG)	Metastatic Carcinoma of Unknown Primary (CUP)	Cutaneous metastasis of breast cancer	Inflammatory breast cancer recurrence	Cutaneous infection	Drug reaction	Contact dermatitis	Seroma	Thrombosis	Radiation dermatitis	Other autoimmune disorder	Sarcoidosis
36654486		10.12659/AJCR.938520	Pericardial effusion in hypothyroidism	tamponade		Congestive heart failure	Pericarditis	Myxedema coma	Thyroid storm	Pericardial effusion	Hashimoto's thyroiditis	Acute kidney injury	Autoimmune hypothyroidism	Pulmonary edema	Right-sided atrophic kidney	Pericardial effusion	Autoimmune hypothyroidism (known diagnosis)	Right-sided heart failure	Acute kidney injury	Myxedema coma (ruled out later)	Pericarditis (unspecified cause)	High blood pressure (ruled out later)	Pulmonary edema (ruled out later)	Deep vein thrombosis (low probability)	Pericardial constriction (low probability)	Hypothyroidism	Myxedema coma	Acute kidney injury	Pericardial effusion	Congestive heart failure	Pulmonary edema	Thyroid storm	Adrenal insufficiency	Hyponatremia	Hyperkalemia
36650730		10.12659/AJCR.938667	Herpes zoster			Shingles (Herpes Zoster)	Myocardial ischemia	Costochondritis	Pericarditis	Pleuritis	Pulmonary embolism	Pneumonia	Metastatic malignancy	Aortic dissection	Esophageal spasm	Shingles (Herpes Zoster)	Myocardial ischemia (Angina)	Costochondritis	Musculoskeletal strain	Pleurisy	Intercostal neuritis	Pulmonary embolism	Pericarditis	Gastritis	Esophagitis	Herpes zoster (shingles)	Myocardial infarction (heart attack)	Aortic dissection	Pulmonary embolism	Pneumonia	Thoracic radiculopathy	Costochondritis	Intercostal neuralgia	Costoclavicular syndrome	Tietze syndrome
36647328		10.12659/AJCR.938249	Juvenile granulosa cell tumor			Polycystic ovary syndrome	Microglandular-like adenoma of the ovary	Brenner tumor of the ovary	Serous cystadenoma of the ovary	Mucinous cystadenoma of the ovary	Dermoid cyst of the ovary	Endometrioid stromal tumor of the ovary	Struma ovarii	Clear cell carcinoma of the ovary	Granulosa cell tumor of the ovary	Unspecified anterior pituitary hyperfunction	Polycystic ovary syndrome (PCOS)	Functional ovarian cyst	Ovarian torsion	Pelvic inflammatory disease (PID)	Juvenile granulosa cell tumor (JGCT)	Other ovarian neoplasm	Gallbladder disease	Prediabetes	Childhood obesity	Precocious puberty	Ovarian cyst	Juvenile granulosa cell tumor (JGCT)	Ovarian torsion	Endometrios	Hyperprolactinemia	Polycystic ovary syndrome (PCOS)	Adrenal hyperplasia	Hypothyroidism	Amenorrhea
36642936		10.12659/AJCR.938390	Chronic uterine inversion due to submucous leiomyoma			Uterine prolapse	Cervical myoma	Endometrial cancer	Uterine sarcoma	Vaginal cancer	Cervicitis	Pelvic inflammatory disease	Uterine polyp	Adenomyosis	Endometriosis	Uterine prolapse	Cervical myoma	Pelvic organ prolapse (POP)	Endometrial cancer (less likely due to postmenopausal status)	Uterine sarcoma (less likely due to previous benign tumor diagnosis)	Vaginal cancer (less likely due to origin of the mass)	Uterine malignancy (broad term encompassing endometrial and sarcoma)	Advanced pelvic malignancy (due to delayed treatment seeking behavior)	Necrotizing myoma (due to reported necrotic area)	Uterine inversion (less likely due to age and presentation)	Cervical myoma	Uterine prolapse	Cervical cancer	Endometrial cancer	Adenocarcinoma	Leiomyosarcoma	Fibrosarcoma	Sarcoma botryoides	Vulvar cancer	Vaginal cancer
36632025		10.12659/AJCR.938415	Degenerated bioprosthetic mitral valve			Severe prosthetic valve stenosis	Pulmonary hypertension	Heart failure	Chronic kidney disease	Recurrent prosthetic valve endocarditis	Myocardial ischemia	Pericardial effusion	Pneumonia	Pulmonary embolism	Myocarditis	Severe prosthetic valve stenosis	Pulmonary hypertension	Heart failure with preserved ejection fraction (diastolic heart failure)	Chronic kidney disease	Recurrent prosthetic valve endocarditis (although ruled out by labs in this admission)	Myocardial ischemia (due to coronary artery disease)	Pericardial effusion (constrictive pericarditis)	Chronic obstructive pulmonary disease (COPD)	Interstitial lung disease	Myocarditis	Severe mitral stenosis	Infective endocarditis	Pulmonary hypertension	Cardiomyopathy	Thromboembolism	Pneumonia	Acute coronary syndrome	Myocarditis	Congestive heart failure	Hypothyroidism
36627831		10.12659/AJCR.938311	Malignant vena cava syndrome			Myxoid liposarcoma recurrence	Acute liver dysfunction	Pleural effusion (secondary to right thoracic mass)	Pulmonary embolism	Deep vein thrombosis (DVT)	Heart failure (right-sided due to IVC compression)	Malnutrition	Pazopanib induced hepatotoxicity	Chronic kidney disease	Sepsis	Myxoid liposarcoma recurrence	Pazopanib-induced liver dysfunction	Right lower leg edema due to IVC compression by tumor	Pneumonia (right lung sounds decreased)	Malnutrition (low weight for height)	Heart failure (edema not responding to diuretics)	Chronic liver disease (unresolved LDH and ALP levels)	Pulmonary embolism (edema not responding to diuretics)	Thrombosis (edema not responding to diuretics)	Malignant pleural effusion (right lung sounds decreased)	Liver dysfunction	Myxoid liposarcoma	Inoperable tumor	Pazopanib-induced liver injury	Edema	Lower-leg edema	Right thoracic cavity tumor	IVC compression	Lactate dehydrogenase elevation	Alkaline phosphatase elevation
36609435		10.12659/AJCR.938456	Pulmonary alveolar microlithiasis			Interstitial lung disease	Pulmonary fibrosis	Chronic obstructive pulmonary disease (COPD)	Emphysema	Bronchiectasis	Nontuberculous mycobacterial (NTM) infection	Organizing pneumonia	Pulmonary alveolar proteinosis (PAP)	Sarcoidosis	Lymphangitis carcinomatosa	Chronic Obstructive Pulmonary Disease (COPD)	Interstitial Lung Disease (ILD)	Pulmonary Alveolar Microlithiasis (PAM)	Idiopathic Pulmonary Fibrosis (IPF)	Hypersensitivity Pneumonitis	Coal Worker's Pneumoconiosis	Silicosis	Nontuberculous Mycobacterial (NTM) Infections	Connective Tissue Disease with ILD	Pulmonary Alveolar Proteinosis (PAP)	Pulmonary fibrosis	Tuberculosis	Sarcoidosis	Amyloidosis	Lymphangioleiomyomatosis	Eosinophilic granulomatosis	Cryptogenic organizing pneumonia	Non-specific interstitial pneumonia	Idiopathic pulmonary fibrosis	Chryptococcus neoformans
36604865		10.12659/AJCR.938276	Vernix caseosa peritonitis			Appendicitis	Pelvic inflammatory disease	Peritonitis	Cholecystitis	Urinary tract infection	Endometriosis	Bowel obstruction	Diverticulitis	Mesenteric ischemia	Perforated ulcer	Vernix caseosa peritonitis	Intra-abdominal abscess	Surgical site infection	Pelvic inflammatory disease	Wound dehiscence	Ileus	Endometritis	Small bowel obstruction	Peritonitis	Urinary tract infection	Appendicitis	Peritonitis	Caecal perforation	Ovarian cyst rupture	Ectopic pregnancy	Inflammatory bowel disease	Mesenteric adenitis	Salpingitis	Diverticulitis	Urinary tract infection
36600572		10.12659/AJCR.938358	Cutaneous adverse drug reaction	drug induced immune thrombocytopenia		Stevens-Johnson syndrome	Drug reaction with eosinophilia and systemic symptoms (DRESS)	Acute generalized exanthematous pustulosis (AGEP)	Sepsis	Disseminated intravascular coagulation (DIC)	Vasculitis	Widespread herpes zoster	Kawasaki disease	Behçet's disease	Acute HIV eruption	Drug reaction (e.g., Stevens-Johnson syndrome)	Sepsis	Acute HIV seroconversion syndrome	Idiopathic hypereosinophilic syndrome	Wiskott-Aldrich syndrome	Undifferentiated connective tissue disease	Small vessel vasculitis	Viral exanthem	Cytomegalovirus (CMV) infection	Disseminated herpes simplex virus (HSV) infection	Acute HIV infection	Toxoplasmosis	Drug reaction	Eosinophilic cellulitis	Sweet's syndrome	Sarcoidosis	Lupus erythematosus	Dermatomyositis	Thrombocytopenic purpura
36593745		10.12659/AJCR.938221	Cardiac myxoma			Transient global amnesia	Cerebellar ataxia	Lacunar infarcts	Left atrial myxoma	Mitral valve stenosis	Heart failure	Morbid obesity	Type 2 diabetes	Hyperlipidemia	Hypertension	Transient global amnesia	Lacunar infarcts	Cardioembolic stroke	Left atrial myxoma	Mitral valve stenosis	Heart failure	Morbid obesity	Type 2 diabetes	Obstructive sleep apnea	Peripheral neuropathy	Cardiac myxoma	Cerebellar infarct	Embolic stroke	Cerebral amyloid angiopathy	Brain tumor	Subdural hematoma	Meningitis	Encephalitis	Migraine	Vertigo
36588316		10.12659/AJCR.938661	Calcific tendinitis of gluteus medius			Trochanteric Bursitis	Gluteus Medius Tendinopathy	Gluteal Tendon Tear	Greater Trochanteric Pain Syndrome (GTPS)	Iliopsoas Bursitis	Meralgia Paresthetica	Referred Pain from Colon Cancer	Avascular Necrosis (AVN) of the Hip	Stress Fracture	Pelvic Malignancy Recurrence	Calcific tendinitis of the gluteus medius	Trochanteric bursitis	Lumbar spinal stenosis	Osteoarthritis of the hip	Meralgia paresthetica	Ischial bursitis	Greater trochanteric pain syndrome	Femoral nerve impingement	Referred pain from colon cancer	Avascular necrosis of the femoral head	Greater trochanteric bursitis	Iliotibial band syndrome	Gluteus medius tendinopathy	Trochanteric bursitis	Quadratus femoris syndrome	Piriformis syndrome	Hip osteoarthritis	Hip labral tear	Avascular necrosis of the femoral head	Septic arthritis of the hip
